# Supplementary material for: Copy number alteration of neuropeptides and receptors in multiple cancers
Source: Sci Rep. 2017 Jul 4;7:4598. doi: 10.1038/s41598-017-04832-0 (PMC5496884; doi:10.1038/s41598-017-04832-0)
Supplement: Supplementary file 2 — Table S1 [file 41598_2017_4832_MOESM2_ESM.xls]

## Sheet: Human_NPs
Gene Symbol	Gene ID	Gene Info	Gene Synonyms	GO - Biological Process	GO - Cellular Component	GO - Molecular Function	KEGG Pathway Info	RefSeq Protein GI
ACBD7	414149	414149 [Gene Symbol: ACBD7] [Locus Tag: ] [Chromosome: 10] [Map Location: 10p13] [Description: acyl-CoA binding domain containing 7] [Gene Type: protein-coding]	bA455B2.2	-	-	GO:0000062 [Name: fatty-acyl-CoA binding]; GO:0008289 [Name: lipid binding]	-	89886362
ADCYAP1	116	116 [Gene Symbol: ADCYAP1] [Locus Tag: ] [Chromosome: 18] [Map Location: 18p11] [Description: adenylate cyclase activating polypeptide 1] [Gene Type: protein-coding]	PACAP	GO:0001821 [Name: histamine secretion]; GO:0007190 [Name: activation of adenylate cyclase activity]; GO:0007565 [Name: female pregnancy]; GO:0019933 [Name: cAMP-mediated signaling]; GO:0070374 [Name: positive regulation of ERK1 and ERK2 cascade]; GO:0001541 [Name: ovarian follicle development]; GO:0001662 [Name: behavioral fear response]; GO:0043267 [Name: negative regulation of potassium ion tra…	GO:0005576 [Name: extracellular region]; GO:0005622 [Name: intracellular]; GO:0005615 [Name: extracellular space]; GO:0043195 [Name: terminal bouton]	GO:0005102 [Name: receptor binding]; GO:0051428 [Name: peptide hormone receptor binding]; GO:0005057 [Name: receptor signaling protein activity]; GO:0016521 [Name: pituitary adenylate cyclase activating polypeptide activity]; GO:0005515 [Name: protein binding]; GO:0031858 [Name: pituitary adenylate cyclase-activating polypeptide receptor binding]; GO:0005184 [Name: neuropeptide hormone activity]	hsa04911 [Pathway Title: Insulin secretion]; hsa04924 [Pathway Title: Renin secretion]	530424799; 153266795; 153266792
ADIPOQ	9370	9370 [Gene Symbol: ADIPOQ] [Locus Tag: ] [Chromosome: 3] [Map Location: 3q27] [Description: adiponectin, C1Q and collagen domain containing] [Gene Type: protein-coding]	APM1; ACRP30; APM-1; ACDC; ADPN; GBP28; ADIPQTL1	GO:0014823 [Name: response to activity]; GO:0014912 [Name: negative regulation of smooth muscle cell migration]; GO:0046326 [Name: positive regulation of glucose import]; GO:0030853 [Name: negative regulation of granulocyte differentiation]; GO:0032869 [Name: cellular response to insulin stimulus]; GO:0034115 [Name: negative regulation of heterotypic cell-cell adhesion]; GO:0043407 [Name: negativ…	GO:0005581 [Name: collagen trimer]; GO:0005783 [Name: endoplasmic reticulum]; GO:0005576 [Name: extracellular region]; GO:0005615 [Name: extracellular space]; GO:0009986 [Name: cell surface]; GO:0070062 [Name: extracellular exosome]	GO:0005102 [Name: receptor binding]; GO:0033691 [Name: sialic acid binding]; GO:0042803 [Name: protein homodimerization activity]; GO:0005125 [Name: cytokine activity]; GO:0005179 [Name: hormone activity]; GO:0005515 [Name: protein binding]; GO:0042802 [Name: identical protein binding]	hsa04920 [Pathway Title: Adipocytokine signaling pathway]; hsa04932 [Pathway Title: Non-alcoholic fatty liver disease (NAFLD)]; hsa04930 [Pathway Title: Type II diabetes mellitus]; hsa03320 [Pathway Title: PPAR signaling pathway]; hsa04152 [Pathway Title: AMPK signaling pathway]	4757760; ; 295317372
ADM	133	133 [Gene Symbol: ADM] [Locus Tag: ] [Chromosome: 11] [Map Location: 11p15.4] [Description: adrenomedullin] [Gene Type: protein-coding]	PAMP; AM	GO:0007267 [Name: cell-cell signaling]; GO:0006701 [Name: progesterone biosynthetic process]; GO:0008285 [Name: negative regulation of cell proliferation]; GO:0032496 [Name: response to lipopolysaccharide]; GO:0043065 [Name: positive regulation of apoptotic process]; GO:0043116 [Name: negative regulation of vascular permeability]; GO:0060712 [Name: spongiotrophoblast layer development]; GO:000166…	GO:0005737 [Name: cytoplasm]; GO:0005576 [Name: extracellular region]; GO:0005829 [Name: cytosol]; GO:0005615 [Name: extracellular space]	GO:0005515 [Name: protein binding]; GO:0031700 [Name: adrenomedullin receptor binding]; GO:0005179 [Name: hormone activity]; GO:0005102 [Name: receptor binding]	-	4501945
ADM2	79924	79924 [Gene Symbol: ADM2] [Locus Tag: ] [Chromosome: 22] [Map Location: 22q13.33] [Description: adrenomedullin 2] [Gene Type: protein-coding]	AM2; dJ579N16.4	GO:0001525 [Name: angiogenesis]; GO:0007189 [Name: adenylate cyclase-activating G-protein coupled receptor signaling pathway]; GO:0045766 [Name: positive regulation of angiogenesis]; GO:0007631 [Name: feeding behavior]; GO:0007586 [Name: digestion]; GO:0006468 [Name: protein phosphorylation]; GO:0010628 [Name: positive regulation of gene expression]; GO:0045776 [Name: negative regulation of blood…	GO:0005576 [Name: extracellular region]	GO:0005179 [Name: hormone activity]; GO:0032403 [Name: protein complex binding]	-	1034629440; 359718926;
AGRP	181	181 [Gene Symbol: AGRP] [Locus Tag: ] [Chromosome: 16] [Map Location: 16q22] [Description: agouti related neuropeptide] [Gene Type: protein-coding]	ART; AGRT; ASIP2	GO:0007631 [Name: feeding behavior]; GO:2000253 [Name: positive regulation of feeding behavior]; GO:0032868 [Name: response to insulin]; GO:0007218 [Name: neuropeptide signaling pathway]; GO:0042755 [Name: eating behavior]; GO:0009755 [Name: hormone-mediated signaling pathway]; GO:0007623 [Name: circadian rhythm]; GO:0060259 [Name: regulation of feeding behavior]; GO:0008343 [Name: adult feeding …	GO:0070062 [Name: extracellular exosome]; GO:0005796 [Name: Golgi lumen]; GO:0043025 [Name: neuronal cell body]; GO:0005615 [Name: extracellular space]	GO:0005184 [Name: neuropeptide hormone activity]; GO:0005102 [Name: receptor binding]	hsa04920 [Pathway Title: Adipocytokine signaling pathway]	; 4501995
AGT	183	183 [Gene Symbol: AGT] [Locus Tag: ] [Chromosome: 1] [Map Location: 1q42.2] [Description: angiotensinogen] [Gene Type: protein-coding]	SERPINA8; ANHU	GO:0001558 [Name: regulation of cell growth]; GO:0002003 [Name: angiotensin maturation]; GO:0002018 [Name: renin-angiotensin regulation of aldosterone production]; GO:0007200 [Name: phospholipase C-activating G-protein coupled receptor signaling pathway]; GO:0010744 [Name: positive regulation of macrophage derived foam cell differentiation]; GO:0045893 [Name: positive regulation of transcription,…	GO:0072562 [Name: blood microparticle]; GO:0005615 [Name: extracellular space]; GO:0070062 [Name: extracellular exosome]; GO:0005576 [Name: extracellular region]; GO:0005737 [Name: cytoplasm]	GO:0004867 [Name: serine-type endopeptidase inhibitor activity]; GO:0031703 [Name: type 2 angiotensin receptor binding]; GO:0031702 [Name: type 1 angiotensin receptor binding]; GO:0008083 [Name: growth factor activity]; GO:0005515 [Name: protein binding]; GO:0005179 [Name: hormone activity]	hsa04924 [Pathway Title: Renin secretion]; hsa04614 [Pathway Title: Renin-angiotensin system]	; 4557287
APITD1-CORT	100526739	100526739 [Gene Symbol: APITD1-CORT] [Locus Tag: ] [Chromosome: 1] [Map Location: 1p] [Description: APITD1-CORT readthrough] [Gene Type: protein-coding]	-	GO:0006281 [Name: DNA repair]; GO:0007067 [Name: mitotic nuclear division]; GO:0006312 [Name: mitotic recombination]; GO:0051301 [Name: cell division]; GO:0006974 [Name: cellular response to DNA damage stimulus]; GO:0034080 [Name: CENP-A containing nucleosome assembly]; GO:0031297 [Name: replication fork processing]; GO:0007062 [Name: sister chromatid cohesion]; GO:0031398 [Name: positive regulat…	GO:0071821 [Name: FANCM-MHF complex]; GO:0005576 [Name: extracellular region]; GO:0000777 [Name: condensed chromosome kinetochore]; GO:0043240 [Name: Fanconi anaemia nuclear complex]; GO:0005654 [Name: nucleoplasm]; GO:0005829 [Name: cytosol]	GO:0003677 [Name: DNA binding]; GO:0003682 [Name: chromatin binding]	hsa03460 [Pathway Title: Fanconi anemia pathway]	302058297; 38348374; 395394019; ; 344313174
APLN	8862	8862 [Gene Symbol: APLN] [Locus Tag: ] [Chromosome: X] [Map Location: Xq25] [Description: apelin] [Gene Type: protein-coding]	APEL; XNPEP2	GO:0007595 [Name: lactation]; GO:0008284 [Name: positive regulation of cell proliferation]; GO:0043576 [Name: regulation of respiratory gaseous exchange]; GO:0002026 [Name: regulation of the force of heart contraction]; GO:0007165 [Name: signal transduction]; GO:0031652 [Name: positive regulation of heat generation]; GO:0045906 [Name: negative regulation of vasoconstriction]; GO:0006955 [Name: im…	GO:0048471 [Name: perinuclear region of cytoplasm]; GO:0005576 [Name: extracellular region]; GO:0005615 [Name: extracellular space]	GO:0005179 [Name: hormone activity]; GO:0031704 [Name: apelin receptor binding]; GO:0001664 [Name: G-protein coupled receptor binding]; GO:0005102 [Name: receptor binding]	-	45120090;
AVP	551	551 [Gene Symbol: AVP] [Locus Tag: ] [Chromosome: 20] [Map Location: 20p13] [Description: arginine vasopressin] [Gene Type: protein-coding]	VP; AVRP; AVP-NPII; ADH; ARVP	GO:0007621 [Name: negative regulation of female receptivity]; GO:0043066 [Name: negative regulation of apoptotic process]; GO:0033574 [Name: response to testosterone]; GO:0007165 [Name: signal transduction]; GO:0007625 [Name: grooming behavior]; GO:0030819 [Name: positive regulation of cAMP biosynthetic process]; GO:0043252 [Name: sodium-independent organic anion transport]; GO:0002125 [Name: mat…	GO:0005576 [Name: extracellular region]; GO:0005615 [Name: extracellular space]; GO:0005829 [Name: cytosol]; GO:0030141 [Name: secretory granule]; GO:0030425 [Name: dendrite]	GO:0005184 [Name: neuropeptide hormone activity]; GO:0005185 [Name: neurohypophyseal hormone activity]; GO:0005102 [Name: receptor binding]; GO:0031894 [Name: V1A vasopressin receptor binding]; GO:0031895 [Name: V1B vasopressin receptor binding]; GO:0004871 [Name: signal transducer activity]; GO:0043027 [Name: cysteine-type endopeptidase inhibitor activity involved in apoptotic process]; GO:00046…	hsa04962 [Pathway Title: Vasopressin-regulated water reabsorption]	13259533; ; 768013930
C4orf48	401115	401115 [Gene Symbol: C4orf48] [Locus Tag: ] [Chromosome: 4] [Map Location: 4p16.3] [Description: chromosome 4 open reading frame 48] [Gene Type: protein-coding]	CHR4_55	-	GO:0005576 [Name: extracellular region]	-	-	767929142; 767929146; 269914187; 269914185; 767882704; 1034639823
CALCA	796	796 [Gene Symbol: CALCA] [Locus Tag: ] [Chromosome: 11] [Map Location: 11p15.2] [Description: calcitonin related polypeptide alpha] [Gene Type: protein-coding]	CALC1; CGRP; CT; PCT; CGRP1; KC; CGRP-I	GO:0009408 [Name: response to heat]; GO:0007204 [Name: positive regulation of cytosolic calcium ion concentration]; GO:0007568 [Name: aging]; GO:0045778 [Name: positive regulation of ossification]; GO:0045779 [Name: negative regulation of bone resorption]; GO:0050965 [Name: detection of temperature stimulus involved in sensory perception of pain]; GO:0007190 [Name: activation of adenylate cyclase…	GO:0005576 [Name: extracellular region]; GO:0005737 [Name: cytoplasm]; GO:0005615 [Name: extracellular space]; GO:0043195 [Name: terminal bouton]; GO:0005634 [Name: nucleus]; GO:0043025 [Name: neuronal cell body]	GO:0005179 [Name: hormone activity]; GO:0031716 [Name: calcitonin receptor binding]; GO:0042802 [Name: identical protein binding]; GO:0005515 [Name: protein binding]	-	; 76880484; 1034575365; 4502545; 76880478; 1034575363
CALCB	797	797 [Gene Symbol: CALCB] [Locus Tag: ] [Chromosome: 11] [Map Location: 11p15.2] [Description: calcitonin related polypeptide beta] [Gene Type: protein-coding]	CGRP2; CGRP-II; CALC2	GO:0098779 [Name: mitophagy in response to mitochondrial depolarization]; GO:0006874 [Name: cellular calcium ion homeostasis]; GO:0007165 [Name: signal transduction]	GO:0005623 [Name: cell]; GO:0005576 [Name: extracellular region]	GO:0005184 [Name: neuropeptide hormone activity]	-	9945304
CARTPT	9607	9607 [Gene Symbol: CARTPT] [Locus Tag: ] [Chromosome: 5] [Map Location: 5q13.2] [Description: CART prepropeptide] [Gene Type: protein-coding]	CART	GO:0007165 [Name: signal transduction]; GO:0007186 [Name: G-protein coupled receptor signaling pathway]; GO:0032812 [Name: positive regulation of epinephrine secretion]; GO:0032099 [Name: negative regulation of appetite]; GO:0045779 [Name: negative regulation of bone resorption]; GO:0001678 [Name: cellular glucose homeostasis]; GO:0045671 [Name: negative regulation of osteoclast differentiation];…	GO:0005615 [Name: extracellular space]; GO:0030141 [Name: secretory granule]	GO:0003674 [Name: molecular_function]; GO:0005515 [Name: protein binding]; GO:0005184 [Name: neuropeptide hormone activity]	-	4757910;
CBLN1	869	869 [Gene Symbol: CBLN1] [Locus Tag: ] [Chromosome: 16] [Map Location: 16q12.1] [Description: cerebellin 1 precursor] [Gene Type: protein-coding]	-	GO:0007157 [Name: heterophilic cell-cell adhesion via plasma membrane cell adhesion molecules]; GO:0007268 [Name: chemical synaptic transmission]; GO:0051965 [Name: positive regulation of synapse assembly]; GO:0007399 [Name: nervous system development]; GO:0009306 [Name: protein secretion]; GO:0021707 [Name: cerebellar granule cell differentiation]	GO:0045211 [Name: postsynaptic membrane]; GO:0030054 [Name: cell junction]; GO:0005576 [Name: extracellular region]	GO:0042803 [Name: protein homodimerization activity]	-	4757922
CBLN2	147381	147381 [Gene Symbol: CBLN2] [Locus Tag: ] [Chromosome: 18] [Map Location: 18q22.3] [Description: cerebellin 2 precursor] [Gene Type: protein-coding]	-	GO:0051965 [Name: positive regulation of synapse assembly]	GO:0005615 [Name: extracellular space]	GO:0005515 [Name: protein binding]	-	767998232; 1034603454; 578832335; 32698861; 1034603451
CBLN3	643866	643866 [Gene Symbol: CBLN3] [Locus Tag: ] [Chromosome: 14] [Map Location: 14q12] [Description: cerebellin 3 precursor] [Gene Type: protein-coding]	PRO1486	-	GO:0005615 [Name: extracellular space]; GO:0005794 [Name: Golgi apparatus]; GO:0005783 [Name: endoplasmic reticulum]; GO:0030054 [Name: cell junction]; GO:0045202 [Name: synapse]	GO:0005515 [Name: protein binding]	-	89886217
CBLN4	140689	140689 [Gene Symbol: CBLN4] [Locus Tag: ] [Chromosome: 20] [Map Location: 20q13] [Description: cerebellin 4 precursor] [Gene Type: protein-coding]	CBLNL1	GO:0009306 [Name: protein secretion]	GO:0030054 [Name: cell junction]; GO:0005615 [Name: extracellular space]; GO:0005623 [Name: cell]; GO:0045202 [Name: synapse]	GO:0005515 [Name: protein binding]	-	18104944
CCK	885	885 [Gene Symbol: CCK] [Locus Tag: ] [Chromosome: 3] [Map Location: 3p22.1] [Description: cholecystokinin] [Gene Type: protein-coding]	-	GO:0032461 [Name: positive regulation of protein oligomerization]; GO:0050731 [Name: positive regulation of peptidyl-tyrosine phosphorylation]; GO:0051901 [Name: positive regulation of mitochondrial depolarization]; GO:0001836 [Name: release of cytochrome c from mitochondria]; GO:0001662 [Name: behavioral fear response]; GO:0001764 [Name: neuron migration]; GO:0007409 [Name: axonogenesis]; GO:003…	GO:0043204 [Name: perikaryon]; GO:0030425 [Name: dendrite]; GO:0043203 [Name: axon hillock]; GO:0005576 [Name: extracellular region]; GO:0005615 [Name: extracellular space]; GO:0030424 [Name: axon]; GO:0043194 [Name: axon initial segment]; GO:0043195 [Name: terminal bouton]	GO:0005184 [Name: neuropeptide hormone activity]; GO:0005179 [Name: hormone activity]	-	4502605; 292494892
CGA	1081	1081 [Gene Symbol: CGA] [Locus Tag: ] [Chromosome: 6] [Map Location: 6q14.3] [Description: glycoprotein hormones, alpha polypeptide] [Gene Type: protein-coding]	GPHa; HCG; TSHA; FSHA; LHA; CG-ALPHA; GPHA1	GO:0007165 [Name: signal transduction]; GO:0008284 [Name: positive regulation of cell proliferation]; GO:0045944 [Name: positive regulation of transcription from RNA polymerase II promoter]; GO:0007267 [Name: cell-cell signaling]; GO:0016486 [Name: peptide hormone processing]; GO:0030335 [Name: positive regulation of cell migration]	GO:0005796 [Name: Golgi lumen]; GO:0005576 [Name: extracellular region]	GO:0005515 [Name: protein binding]; GO:0005179 [Name: hormone activity]	hsa04917 [Pathway Title: Prolactin signaling pathway]; hsa04918 [Pathway Title: Thyroid hormone synthesis]; hsa05320 [Pathway Title: Autoimmune thyroid disease]; hsa04080 [Pathway Title: Neuroactive ligand-receptor interaction]; hsa04913 [Pathway Title: Ovarian steroidogenesis]; hsa04912 [Pathway Title: GnRH signaling pathway]; hsa04923 [Pathway Title: Regulation of lipolysis in adipocytes]	356874784; 4502787
CHGA	1113	1113 [Gene Symbol: CHGA] [Locus Tag: ] [Chromosome: 14] [Map Location: 14q32] [Description: chromogranin A] [Gene Type: protein-coding]	CGA	GO:0006996 [Name: organelle organization]; GO:0050830 [Name: defense response to Gram-positive bacterium]; GO:0050829 [Name: defense response to Gram-negative bacterium]; GO:0043303 [Name: mast cell degranulation]; GO:0045087 [Name: innate immune response]; GO:2000707 [Name: positive regulation of dense core granule biogenesis]; GO:0033604 [Name: negative regulation of catecholamine secretion]; G…	GO:0030658 [Name: transport vesicle membrane]; GO:0042629 [Name: mast cell granule]; GO:0005615 [Name: extracellular space]; GO:0030141 [Name: secretory granule]; GO:0048471 [Name: perinuclear region of cytoplasm]; GO:0042583 [Name: chromaffin granule]	GO:0005515 [Name: protein binding]	-	767979572; 676260284; 4502805
CHGB	1114	1114 [Gene Symbol: CHGB] [Locus Tag: ] [Chromosome: 20] [Map Location: 20p12.3] [Description: chromogranin B] [Gene Type: protein-coding]	SCG1	-	GO:0005576 [Name: extracellular region]; GO:0030141 [Name: secretory granule]	GO:0005179 [Name: hormone activity]; GO:0005515 [Name: protein binding]	-	; 221316599
CORT	1325	1325 [Gene Symbol: CORT] [Locus Tag: ] [Chromosome: 1] [Map Location: 1p36.22] [Description: cortistatin] [Gene Type: protein-coding]	CST-14; CST-17; CST-29	GO:0000712 [Name: resolution of meiotic recombination intermediates]; GO:0031297 [Name: replication fork processing]; GO:0007193 [Name: adenylate cyclase-inhibiting G-protein coupled receptor signaling pathway]; GO:0006312 [Name: mitotic recombination]; GO:0007268 [Name: chemical synaptic transmission]; GO:0036297 [Name: interstrand cross-link repair]	GO:0005615 [Name: extracellular space]; GO:0043240 [Name: Fanconi anaemia nuclear complex]; GO:0071821 [Name: FANCM-MHF complex]; GO:0005576 [Name: extracellular region]	GO:0001664 [Name: G-protein coupled receptor binding]; GO:0003690 [Name: double-stranded DNA binding]; GO:0003682 [Name: chromatin binding]; GO:0005184 [Name: neuropeptide hormone activity]	-	311893369
CRH	1392	1392 [Gene Symbol: CRH] [Locus Tag: ] [Chromosome: 8] [Map Location: 8q13] [Description: corticotropin releasing hormone] [Gene Type: protein-coding]	CRF; CRH1	GO:0001963 [Name: synaptic transmission, dopaminergic]; GO:0006954 [Name: inflammatory response]; GO:0008628 [Name: hormone-mediated apoptotic signaling pathway]; GO:0030819 [Name: positive regulation of cAMP biosynthetic process]; GO:0042322 [Name: negative regulation of circadian sleep/wake cycle, REM sleep]; GO:0070093 [Name: negative regulation of glucagon secretion]; GO:0071314 [Name: cellul…	GO:0005576 [Name: extracellular region]; GO:0005615 [Name: extracellular space]; GO:0005737 [Name: cytoplasm]; GO:0043204 [Name: perikaryon]; GO:0043196 [Name: varicosity]	GO:0051431 [Name: corticotropin-releasing hormone receptor 2 binding]; GO:0005179 [Name: hormone activity]; GO:0005102 [Name: receptor binding]; GO:0005184 [Name: neuropeptide hormone activity]; GO:0005515 [Name: protein binding]; GO:0017045 [Name: corticotropin-releasing hormone activity]; GO:0051430 [Name: corticotropin-releasing hormone receptor 1 binding]	hsa05034 [Pathway Title: Alcoholism]; hsa04730 [Pathway Title: Long-term depression]	1034659266; 1034659260; 1034659264; 4503041; 1034659262;
CSH2	1443	1443 [Gene Symbol: CSH2] [Locus Tag: ] [Chromosome: 17] [Map Location: 17q24.2] [Description: chorionic somatomammotropin hormone 2] [Gene Type: protein-coding]	GHB1; CSB; hCS-B; CS-2; PL	GO:0060397 [Name: JAK-STAT cascade involved in growth hormone signaling pathway]	GO:0005576 [Name: extracellular region]; GO:0031988 [Name: membrane-bounded vesicle]; GO:0005783 [Name: endoplasmic reticulum]	GO:0046872 [Name: metal ion binding]	hsa04151 [Pathway Title: PI3K-Akt signaling pathway]; hsa04630 [Pathway Title: Jak-STAT signaling pathway]; hsa04080 [Pathway Title: Neuroactive ligand-receptor interaction]	12408692; 10334861; 12408694
CSHL1	1444	1444 [Gene Symbol: CSHL1] [Locus Tag: ] [Chromosome: 17] [Map Location: 17q24.2] [Description: chorionic somatomammotropin hormone like 1] [Gene Type: protein-coding]	hCS-L; CSL; CSHP1; GHB4; CS-5	GO:0008150 [Name: biological_process]	GO:0005575 [Name: cellular_component]; GO:0005576 [Name: extracellular region]	GO:0005179 [Name: hormone activity]; GO:0046872 [Name: metal ion binding]	-	1007356898; 12545378; 767993612; 1007357201; 1007357188; 12545381; 767993608; 38201628; 12545376
DBI	1622	1622 [Gene Symbol: DBI] [Locus Tag: ] [Chromosome: 2] [Map Location: 2q12-q21] [Description: diazepam binding inhibitor, acyl-CoA binding protein] [Gene Type: protein-coding]	CCK-RP; EP; ACBD1; ACBP	GO:0018345 [Name: protein palmitoylation]; GO:0036151 [Name: phosphatidylcholine acyl-chain remodeling]; GO:0006810 [Name: transport]	GO:0005783 [Name: endoplasmic reticulum]; GO:0070062 [Name: extracellular exosome]; GO:0005794 [Name: Golgi apparatus]	GO:0030156 [Name: benzodiazepine receptor binding]; GO:0036042 [Name: long-chain fatty acyl-CoA binding]; GO:0008289 [Name: lipid binding]; GO:0046983 [Name: protein dimerization activity]	hsa03320 [Pathway Title: PPAR signaling pathway]	544063486; 10140853; 295849279; 544063478; 295849266; 295842534; 544063480; 120433593; 295842514; ; 120433590; 544063482
DKK1	22943	22943 [Gene Symbol: DKK1] [Locus Tag: ] [Chromosome: 10] [Map Location: 10q11.2] [Description: dickkopf WNT signaling pathway inhibitor 1] [Gene Type: protein-coding]	DKK-1; SK	GO:0001942 [Name: hair follicle development]; GO:0042663 [Name: regulation of endodermal cell fate specification]; GO:0060325 [Name: face morphogenesis]; GO:2000726 [Name: negative regulation of cardiac muscle cell differentiation]; GO:0000122 [Name: negative regulation of transcription from RNA polymerase II promoter]; GO:0033137 [Name: negative regulation of peptidyl-serine phosphorylation]; GO…	GO:0031901 [Name: early endosome membrane]; GO:0005576 [Name: extracellular region]; GO:0005615 [Name: extracellular space]; GO:0005886 [Name: plasma membrane]	GO:0005515 [Name: protein binding]; GO:0004871 [Name: signal transducer activity]; GO:0048019 [Name: receptor antagonist activity]; GO:0008083 [Name: growth factor activity]; GO:0050750 [Name: low-density lipoprotein particle receptor binding]; GO:0039706 [Name: co-receptor binding]	hsa04310 [Pathway Title: Wnt signaling pathway]	7110719
DKK2	27123	27123 [Gene Symbol: DKK2] [Locus Tag: ] [Chromosome: 4] [Map Location: 4q25] [Description: dickkopf WNT signaling pathway inhibitor 2] [Gene Type: protein-coding]	DKK-2	GO:0090090 [Name: negative regulation of canonical Wnt signaling pathway]; GO:0090263 [Name: positive regulation of canonical Wnt signaling pathway]; GO:0016055 [Name: Wnt signaling pathway]; GO:0007275 [Name: multicellular organism development]	GO:0005615 [Name: extracellular space]	GO:0039706 [Name: co-receptor binding]	hsa04310 [Pathway Title: Wnt signaling pathway]	7657023
DKK3	27122	27122 [Gene Symbol: DKK3] [Locus Tag: ] [Chromosome: 11] [Map Location: 11p15.2] [Description: dickkopf WNT signaling pathway inhibitor 3] [Gene Type: protein-coding]	RIG; REIC	GO:0016055 [Name: Wnt signaling pathway]; GO:2000065 [Name: negative regulation of cortisol biosynthetic process]; GO:0030325 [Name: adrenal gland development]; GO:0009653 [Name: anatomical structure morphogenesis]; GO:0045892 [Name: negative regulation of transcription, DNA-templated]; GO:0090090 [Name: negative regulation of canonical Wnt signaling pathway]; GO:0032348 [Name: negative regulatio…	GO:0005615 [Name: extracellular space]	-	-	578820415; 66346689; 40548393; 40548389; 1034573051; 1034573049; 1034573053
EDN1	1906	1906 [Gene Symbol: EDN1] [Locus Tag: ] [Chromosome: 6] [Map Location: 6p24.1] [Description: endothelin 1] [Gene Type: protein-coding]	HDLCQ7; ARCND3; PPET1; QME; ET1	GO:0035810 [Name: positive regulation of urine volume]; GO:0008284 [Name: positive regulation of cell proliferation]; GO:0010870 [Name: positive regulation of receptor biosynthetic process]; GO:0014823 [Name: response to activity]; GO:0046887 [Name: positive regulation of hormone secretion]; GO:0032308 [Name: positive regulation of prostaglandin secretion]; GO:0042045 [Name: epithelial fluid tran…	GO:0005576 [Name: extracellular region]; GO:0005615 [Name: extracellular space]; GO:0005737 [Name: cytoplasm]; GO:0033093 [Name: Weibel-Palade body]; GO:0045178 [Name: basal part of cell]; GO:0048237 [Name: rough endoplasmic reticulum lumen]	GO:0005125 [Name: cytokine activity]; GO:0005515 [Name: protein binding]; GO:0005179 [Name: hormone activity]; GO:0031708 [Name: endothelin B receptor binding]; GO:0031707 [Name: endothelin A receptor binding]	hsa04066 [Pathway Title: HIF-1 signaling pathway]; hsa04668 [Pathway Title: TNF signaling pathway]; hsa04916 [Pathway Title: Melanogenesis]	767939334; 1034648691; ; 154800437; 767939332; 767939336; 269995983
EDN2	1907	1907 [Gene Symbol: EDN2] [Locus Tag: ] [Chromosome: 1] [Map Location: 1p34] [Description: endothelin 2] [Gene Type: protein-coding]	ET2; ET-2; PPET2	GO:0001516 [Name: prostaglandin biosynthetic process]; GO:0045987 [Name: positive regulation of smooth muscle contraction]; GO:0048286 [Name: lung alveolus development]; GO:0019229 [Name: regulation of vasoconstriction]; GO:0007166 [Name: cell surface receptor signaling pathway]; GO:0008284 [Name: positive regulation of cell proliferation]; GO:0097009 [Name: energy homeostasis]; GO:0010460 [Name:…	GO:0005576 [Name: extracellular region]; GO:0005622 [Name: intracellular]; GO:0005615 [Name: extracellular space]	GO:0005179 [Name: hormone activity]; GO:0031708 [Name: endothelin B receptor binding]	-	1034556121; 4503463; ; 698980014
EDN3	1908	1908 [Gene Symbol: EDN3] [Locus Tag: ] [Chromosome: 20] [Map Location: 20q13.2-q13.3] [Description: endothelin 3] [Gene Type: protein-coding]	ET-3; WS4B; HSCR4; PPET3; ET3	GO:0006874 [Name: cellular calcium ion homeostasis]; GO:0007275 [Name: multicellular organism development]; GO:0014826 [Name: vein smooth muscle contraction]; GO:0043406 [Name: positive regulation of MAP kinase activity]; GO:0014824 [Name: artery smooth muscle contraction]; GO:0002690 [Name: positive regulation of leukocyte chemotaxis]; GO:0003100 [Name: regulation of systemic arterial blood pres…	GO:0005615 [Name: extracellular space]; GO:0005622 [Name: intracellular]; GO:0005576 [Name: extracellular region]	GO:0031708 [Name: endothelin B receptor binding]; GO:0005179 [Name: hormone activity]; GO:0005102 [Name: receptor binding]	-	768016399; 46370062; 46370064; 530417904; 530417902; 698848571; 578835842; ; 698848573; 46370060
GAL	51083	51083 [Gene Symbol: GAL] [Locus Tag: ] [Chromosome: 11] [Map Location: 11q13.3] [Description: galanin and GMAP prepropeptide] [Gene Type: protein-coding]	GMAP; ETL8; GALN; GAL-GMAP; GLNN	GO:0032868 [Name: response to insulin]; GO:0043627 [Name: response to estrogen]; GO:0007399 [Name: nervous system development]; GO:0050672 [Name: negative regulation of lymphocyte proliferation]; GO:0042493 [Name: response to drug]; GO:0019933 [Name: cAMP-mediated signaling]; GO:0045944 [Name: positive regulation of transcription from RNA polymerase II promoter]; GO:0006954 [Name: inflammatory re…	GO:0043025 [Name: neuronal cell body]; GO:0005794 [Name: Golgi apparatus]; GO:0005615 [Name: extracellular space]; GO:0030141 [Name: secretory granule]; GO:0005576 [Name: extracellular region]	GO:0005515 [Name: protein binding]; GO:0031764 [Name: type 1 galanin receptor binding]; GO:0031766 [Name: type 3 galanin receptor binding]; GO:0005184 [Name: neuropeptide hormone activity]; GO:0031765 [Name: type 2 galanin receptor binding]; GO:0004966 [Name: galanin receptor activity]	-	27804313
GALP	85569	85569 [Gene Symbol: GALP] [Locus Tag: ] [Chromosome: 19] [Map Location: 19q13.43] [Description: galanin like peptide] [Gene Type: protein-coding]	-	GO:0042742 [Name: defense response to bacterium]; GO:0032868 [Name: response to insulin]; GO:0042595 [Name: behavioral response to starvation]; GO:0008150 [Name: biological_process]; GO:0032098 [Name: regulation of appetite]; GO:0007218 [Name: neuropeptide signaling pathway]	GO:0005575 [Name: cellular_component]; GO:0005576 [Name: extracellular region]	GO:0005179 [Name: hormone activity]	-	224586872; ; 14916445
GAST	2520	2520 [Gene Symbol: GAST] [Locus Tag: ] [Chromosome: 17] [Map Location: 17q21] [Description: gastrin] [Gene Type: protein-coding]	GAS	GO:0007186 [Name: G-protein coupled receptor signaling pathway]; GO:0032094 [Name: response to food]; GO:0007165 [Name: signal transduction]	GO:0005615 [Name: extracellular space]; GO:0005576 [Name: extracellular region]	GO:0005179 [Name: hormone activity]; GO:0005515 [Name: protein binding]	hsa04971 [Pathway Title: Gastric acid secretion]	4503923
GCG	2641	2641 [Gene Symbol: GCG] [Locus Tag: ] [Chromosome: 2] [Map Location: 2q36-q37] [Description: glucagon] [Gene Type: protein-coding]	GLP1; GRPP; GLP2	GO:0010800 [Name: positive regulation of peptidyl-threonine phosphorylation]; GO:0035774 [Name: positive regulation of insulin secretion involved in cellular response to glucose stimulus]; GO:0090280 [Name: positive regulation of calcium ion import]; GO:0051571 [Name: positive regulation of histone H3-K4 methylation]; GO:0070374 [Name: positive regulation of ERK1 and ERK2 cascade]; GO:2001243 [Na…	GO:0034774 [Name: secretory granule lumen]; GO:0005788 [Name: endoplasmic reticulum lumen]; GO:0005615 [Name: extracellular space]; GO:0005886 [Name: plasma membrane]; GO:0005576 [Name: extracellular region]	GO:0042802 [Name: identical protein binding]; GO:0031769 [Name: glucagon receptor binding]; GO:0005515 [Name: protein binding]; GO:0005102 [Name: receptor binding]; GO:0005179 [Name: hormone activity]	hsa04911 [Pathway Title: Insulin secretion]; hsa04922 [Pathway Title: Glucagon signaling pathway]	4503945
GH2	2689	2689 [Gene Symbol: GH2] [Locus Tag: ] [Chromosome: 17] [Map Location: 17q24.2] [Description: growth hormone 2] [Gene Type: protein-coding]	GHB2; GHV; GH-V; GHL; hGH-V	GO:0060397 [Name: JAK-STAT cascade involved in growth hormone signaling pathway]	GO:0005576 [Name: extracellular region]; GO:0005622 [Name: intracellular]	GO:0005179 [Name: hormone activity]	hsa04151 [Pathway Title: PI3K-Akt signaling pathway]; hsa04630 [Pathway Title: Jak-STAT signaling pathway]; hsa04080 [Pathway Title: Neuroactive ligand-receptor interaction]; hsa04060 [Pathway Title: Cytokine-cytokine receptor interaction]	13027822; 13027826; 13027824; 4503991
GHRH	2691	2691 [Gene Symbol: GHRH] [Locus Tag: ] [Chromosome: 20] [Map Location: 20q11.2] [Description: growth hormone releasing hormone] [Gene Type: protein-coding]	GRF; GHRF; INN	GO:0032094 [Name: response to food]; GO:0008284 [Name: positive regulation of cell proliferation]; GO:0021984 [Name: adenohypophysis development]; GO:0007267 [Name: cell-cell signaling]; GO:0040018 [Name: positive regulation of multicellular organism growth]; GO:0019933 [Name: cAMP-mediated signaling]; GO:0043568 [Name: positive regulation of insulin-like growth factor receptor signaling pathway]…	GO:0005615 [Name: extracellular space]; GO:0043195 [Name: terminal bouton]; GO:0005576 [Name: extracellular region]; GO:0005622 [Name: intracellular]	GO:0031770 [Name: growth hormone-releasing hormone receptor binding]; GO:0016608 [Name: growth hormone-releasing hormone activity]	-	768017029; 768017008; 11034841; 296080717
GHRL	51738	51738 [Gene Symbol: GHRL] [Locus Tag: ] [Chromosome: 3] [Map Location: 3p25.3] [Description: ghrelin/obestatin prepropeptide] [Gene Type: protein-coding]	MTLRP	GO:0000187 [Name: activation of MAPK activity]; GO:0009725 [Name: response to hormone]; GO:0040013 [Name: negative regulation of locomotion]; GO:0042322 [Name: negative regulation of circadian sleep/wake cycle, REM sleep]; GO:0046010 [Name: positive regulation of circadian sleep/wake cycle, non-REM sleep]; GO:0061098 [Name: positive regulation of protein tyrosine kinase activity]; GO:2000506 [Nam…	GO:0098794 [Name: postsynapse]; GO:0005615 [Name: extracellular space]; GO:0034774 [Name: secretory granule lumen]; GO:0005829 [Name: cytosol]; GO:0030424 [Name: axon]; GO:0005788 [Name: endoplasmic reticulum lumen]; GO:0005576 [Name: extracellular region]	GO:0005515 [Name: protein binding]; GO:0031768 [Name: ghrelin receptor binding]; GO:0001664 [Name: G-protein coupled receptor binding]; GO:0030296 [Name: protein tyrosine kinase activator activity]; GO:0016608 [Name: growth hormone-releasing hormone activity]	hsa04024 [Pathway Title: cAMP signaling pathway]	; 201860285; 7706519; 1034633874; 201860281; 1034633872; 725503319; 201860283; 725503315; 201860279; 725503317; 725503334; 725503321
GIP	2695	2695 [Gene Symbol: GIP] [Locus Tag: ] [Chromosome: 17] [Map Location: 17q21.3-q22] [Description: gastric inhibitory polypeptide] [Gene Type: protein-coding]	-	GO:0009749 [Name: response to glucose]; GO:0010828 [Name: positive regulation of glucose transport]; GO:0014070 [Name: response to organic cyclic compound]; GO:0043434 [Name: response to peptide hormone]; GO:0008344 [Name: adult locomotory behavior]; GO:0048678 [Name: response to axon injury]; GO:0070094 [Name: positive regulation of glucagon secretion]; GO:0042493 [Name: response to drug]; GO:00…	GO:0005788 [Name: endoplasmic reticulum lumen]; GO:0005576 [Name: extracellular region]; GO:0034774 [Name: secretory granule lumen]; GO:0005615 [Name: extracellular space]; GO:0043025 [Name: neuronal cell body]	GO:0005515 [Name: protein binding]; GO:0005179 [Name: hormone activity]	hsa04911 [Pathway Title: Insulin secretion]	4758436
GNRH1	2796	2796 [Gene Symbol: GNRH1] [Locus Tag: ] [Chromosome: 8] [Map Location: 8p21-p11.2] [Description: gonadotropin releasing hormone 1] [Gene Type: protein-coding]	GRH; GNRH; LNRH; LHRH	GO:0008285 [Name: negative regulation of cell proliferation]; GO:2000354 [Name: regulation of ovarian follicle development]; GO:0007267 [Name: cell-cell signaling]; GO:0007568 [Name: aging]; GO:0043066 [Name: negative regulation of apoptotic process]; GO:0032496 [Name: response to lipopolysaccharide]; GO:0007565 [Name: female pregnancy]; GO:0031960 [Name: response to corticosteroid]; GO:0033574 […	GO:0005798 [Name: Golgi-associated vesicle]; GO:0030425 [Name: dendrite]; GO:0098556 [Name: cytoplasmic side of rough endoplasmic reticulum membrane]; GO:0005576 [Name: extracellular region]; GO:0043204 [Name: perikaryon]; GO:0043679 [Name: axon terminus]; GO:1990008 [Name: neurosecretory vesicle]; GO:0005739 [Name: mitochondrion]; GO:0005615 [Name: extracellular space]	GO:0005179 [Name: hormone activity]; GO:0005183 [Name: gonadotropin hormone-releasing hormone activity]	hsa04912 [Pathway Title: GnRH signaling pathway]	; 395394022; 133908612
GNRH2	2797	2797 [Gene Symbol: GNRH2] [Locus Tag: ] [Chromosome: 20] [Map Location: 20p13] [Description: gonadotropin releasing hormone 2] [Gene Type: protein-coding]	GnRH-II; LH-RHII	GO:0007275 [Name: multicellular organism development]; GO:0007165 [Name: signal transduction]	GO:0005576 [Name: extracellular region]	GO:0005179 [Name: hormone activity]	hsa04912 [Pathway Title: GnRH signaling pathway]	30581150; 4504057; 30581152; 1034625039; 872724315
GPHA2	170589	170589 [Gene Symbol: GPHA2] [Locus Tag: ] [Chromosome: 11] [Map Location: 11q13.1] [Description: glycoprotein hormone alpha 2] [Gene Type: protein-coding]	A2; GPA2; ZSIG51	GO:1903955 [Name: positive regulation of protein targeting to mitochondrion]	GO:0005576 [Name: extracellular region]	GO:0005179 [Name: hormone activity]	-	767967529; 767967533; 767967531; 18640742
GRP	2922	2922 [Gene Symbol: GRP] [Locus Tag: ] [Chromosome: 18] [Map Location: 18q21.1-q21.32] [Description: gastrin releasing peptide] [Gene Type: protein-coding]	BN; preproGRP; GRP-10; proGRP	GO:0007165 [Name: signal transduction]; GO:0007218 [Name: neuropeptide signaling pathway]	GO:0005615 [Name: extracellular space]; GO:0005576 [Name: extracellular region]	GO:0005102 [Name: receptor binding]; GO:0005184 [Name: neuropeptide hormone activity]	-	1034603907; 1034603902; 31542860; 60498997; 60498999; 767998594; 1034603904
HCRT	3060	3060 [Gene Symbol: HCRT] [Locus Tag: ] [Chromosome: 17] [Map Location: 17q21] [Description: hypocretin neuropeptide precursor] [Gene Type: protein-coding]	NRCLP1; PPOX; OX	GO:0007205 [Name: protein kinase C-activating G-protein coupled receptor signaling pathway]; GO:0051928 [Name: positive regulation of calcium ion transport]; GO:0060079 [Name: excitatory postsynaptic potential]; GO:0007204 [Name: positive regulation of cytosolic calcium ion concentration]; GO:0007268 [Name: chemical synaptic transmission]; GO:0008156 [Name: negative regulation of DNA replication]…	GO:0048471 [Name: perinuclear region of cytoplasm]; GO:0098794 [Name: postsynapse]; GO:0005791 [Name: rough endoplasmic reticulum]; GO:0030054 [Name: cell junction]; GO:0005829 [Name: cytosol]; GO:0005576 [Name: extracellular region]; GO:0030141 [Name: secretory granule]; GO:0008021 [Name: synaptic vesicle]	GO:0005184 [Name: neuropeptide hormone activity]; GO:0031771 [Name: type 1 hypocretin receptor binding]; GO:0031772 [Name: type 2 hypocretin receptor binding]	-	; 4557635
IAPP	3375	3375 [Gene Symbol: IAPP] [Locus Tag: ] [Chromosome: 12] [Map Location: 12p12.1] [Description: islet amyloid polypeptide] [Gene Type: protein-coding]	DAP; IAP	GO:0007267 [Name: cell-cell signaling]; GO:0006915 [Name: apoptotic process]; GO:0007165 [Name: signal transduction]; GO:0045779 [Name: negative regulation of bone resorption]; GO:0044267 [Name: cellular protein metabolic process]; GO:0042755 [Name: eating behavior]; GO:0019233 [Name: sensory perception of pain]; GO:0045596 [Name: negative regulation of cell differentiation]	GO:0005615 [Name: extracellular space]; GO:0005576 [Name: extracellular region]; GO:0043025 [Name: neuronal cell body]	GO:0005179 [Name: hormone activity]; GO:0042802 [Name: identical protein binding]; GO:0005102 [Name: receptor binding]	hsa04950 [Pathway Title: Maturity onset diabetes of the young]	1042705564; 4557655; 1034579342
IGF1	3479	3479 [Gene Symbol: IGF1] [Locus Tag: ] [Chromosome: 12] [Map Location: 12q23.2] [Description: insulin like growth factor 1] [Gene Type: protein-coding]	IGF-I; MGF; IGFI	GO:0001666 [Name: response to hypoxia]; GO:0010613 [Name: positive regulation of cardiac muscle hypertrophy]; GO:0030335 [Name: positive regulation of cell migration]; GO:0031000 [Name: response to caffeine]; GO:0045725 [Name: positive regulation of glycogen biosynthetic process]; GO:0045840 [Name: positive regulation of mitotic nuclear division]; GO:0048661 [Name: positive regulation of smooth m…	GO:0005576 [Name: extracellular region]; GO:0043025 [Name: neuronal cell body]; GO:0005615 [Name: extracellular space]; GO:0035867 [Name: alphav-beta3 integrin-IGF-1-IGF1R complex]; GO:0016942 [Name: insulin-like growth factor binding protein complex]; GO:0031093 [Name: platelet alpha granule lumen]; GO:0070382 [Name: exocytic vesicle]; GO:0005614 [Name: interstitial matrix]; GO:0042567 [Name: in…	GO:0005159 [Name: insulin-like growth factor receptor binding]; GO:0005178 [Name: integrin binding]; GO:0005179 [Name: hormone activity]; GO:0005158 [Name: insulin receptor binding]; GO:0008083 [Name: growth factor activity]; GO:0005515 [Name: protein binding]; GO:0005496 [Name: steroid binding]	hsa04014 [Pathway Title: Ras signaling pathway]; hsa04068 [Pathway Title: FoxO signaling pathway]; hsa04730 [Pathway Title: Long-term depression]; hsa05414 [Pathway Title: Dilated cardiomyopathy]; hsa05218 [Pathway Title: Melanoma]; hsa04151 [Pathway Title: PI3K-Akt signaling pathway]; hsa04510 [Pathway Title: Focal adhesion]; hsa05202 [Pathway Title: Transcriptional misregulation in cancer]; hsa…	163659899; 1034579376; 1034579378; 1034579380; 1034579374; 163659901; 1034579382; ; 11024682
IGF2	3481	3481 [Gene Symbol: IGF2] [Locus Tag: ] [Chromosome: 11] [Map Location: 11p15.5] [Description: insulin like growth factor 2] [Gene Type: protein-coding]	IGF-II; C11orf43; GRDF; PP9974	GO:0001503 [Name: ossification]; GO:0002576 [Name: platelet degranulation]; GO:0007613 [Name: memory]; GO:0031667 [Name: response to nutrient levels]; GO:0032355 [Name: response to estradiol]; GO:0043085 [Name: positive regulation of catalytic activity]; GO:0043410 [Name: positive regulation of MAPK cascade]; GO:0045953 [Name: negative regulation of natural killer cell mediated cytotoxicity]; GO:…	GO:0005886 [Name: plasma membrane]; GO:0005576 [Name: extracellular region]; GO:0070062 [Name: extracellular exosome]; GO:0005615 [Name: extracellular space]; GO:0031093 [Name: platelet alpha granule lumen]	GO:0005159 [Name: insulin-like growth factor receptor binding]; GO:0030546 [Name: receptor activator activity]; GO:0005179 [Name: hormone activity]; GO:0005515 [Name: protein binding]; GO:0008083 [Name: growth factor activity]; GO:0043539 [Name: protein serine/threonine kinase activator activity]; GO:0005158 [Name: insulin receptor binding]	hsa05205 [Pathway Title: Proteoglycans in cancer]	189083846; 630044872; ; 4504609; 108796063; 630044874
INS	3630	3630 [Gene Symbol: INS] [Locus Tag: ] [Chromosome: 11] [Map Location: 11p15.5] [Description: insulin] [Gene Type: protein-coding]	IDDM; ILPR; MODY10; IDDM1; IDDM2; IRDN	GO:0006953 [Name: acute-phase response]; GO:0046326 [Name: positive regulation of glucose import]; GO:0046889 [Name: positive regulation of lipid biosynthetic process]; GO:0031954 [Name: positive regulation of protein autophosphorylation]; GO:0033861 [Name: negative regulation of NAD(P)H oxidase activity]; GO:0045597 [Name: positive regulation of cell differentiation]; GO:0045721 [Name: negative …	GO:0005576 [Name: extracellular region]; GO:0005788 [Name: endoplasmic reticulum lumen]; GO:0000139 [Name: Golgi membrane]; GO:0005615 [Name: extracellular space]; GO:0031904 [Name: endosome lumen]; GO:0034774 [Name: secretory granule lumen]; GO:0030133 [Name: transport vesicle]; GO:0005796 [Name: Golgi lumen]; GO:0033116 [Name: endoplasmic reticulum-Golgi intermediate compartment membrane]	GO:0005515 [Name: protein binding]; GO:0005159 [Name: insulin-like growth factor receptor binding]; GO:0042802 [Name: identical protein binding]; GO:0002020 [Name: protease binding]; GO:0005179 [Name: hormone activity]; GO:0005158 [Name: insulin receptor binding]	hsa04914 [Pathway Title: Progesterone-mediated oocyte maturation]; hsa04931 [Pathway Title: Insulin resistance]; hsa04960 [Pathway Title: Aldosterone-regulated sodium reabsorption]; hsa04014 [Pathway Title: Ras signaling pathway]; hsa04066 [Pathway Title: HIF-1 signaling pathway]; hsa04114 [Pathway Title: Oocyte meiosis]; hsa04150 [Pathway Title: mTOR signaling pathway]; hsa04910 [Pathway Title: …	; 4557671; 297374821; 631226408; 297374823
INSL3	3640	3640 [Gene Symbol: INSL3] [Locus Tag: ] [Chromosome: 19] [Map Location: 19p13.11] [Description: insulin like 3] [Gene Type: protein-coding]	RLNL; RLF; ley-I-L	GO:0008584 [Name: male gonad development]; GO:0007283 [Name: spermatogenesis]; GO:0008285 [Name: negative regulation of cell proliferation]; GO:0010634 [Name: positive regulation of epithelial cell migration]; GO:0090303 [Name: positive regulation of wound healing]; GO:0007193 [Name: adenylate cyclase-inhibiting G-protein coupled receptor signaling pathway]; GO:0030819 [Name: positive regulation …	GO:0005576 [Name: extracellular region]; GO:0048471 [Name: perinuclear region of cytoplasm]; GO:0005615 [Name: extracellular space]	GO:0001664 [Name: G-protein coupled receptor binding]; GO:0005158 [Name: insulin receptor binding]; GO:0002020 [Name: protease binding]; GO:0005102 [Name: receptor binding]; GO:0005179 [Name: hormone activity]	-	38327535; 388240756;
KISS1	3814	3814 [Gene Symbol: KISS1] [Locus Tag: ] [Chromosome: 1] [Map Location: 1q32] [Description: KiSS-1 metastasis-suppressor] [Gene Type: protein-coding]	HH13; KiSS-1	GO:0008285 [Name: negative regulation of cell proliferation]; GO:0007010 [Name: cytoskeleton organization]; GO:0043410 [Name: positive regulation of MAPK cascade]; GO:0050806 [Name: positive regulation of synaptic transmission]; GO:0060112 [Name: generation of ovulation cycle rhythm]; GO:0033686 [Name: positive regulation of luteinizing hormone secretion]; GO:0060124 [Name: positive regulation of…	GO:0005615 [Name: extracellular space]; GO:0043005 [Name: neuron projection]; GO:0005576 [Name: extracellular region]; GO:0043025 [Name: neuronal cell body]; GO:0016324 [Name: apical plasma membrane]; GO:0005829 [Name: cytosol]	GO:0005515 [Name: protein binding]; GO:0031773 [Name: kisspeptin receptor binding]	-	116829964;
KNG1	3827	3827 [Gene Symbol: KNG1] [Locus Tag: ] [Chromosome: 3] [Map Location: 3q27] [Description: kininogen 1] [Gene Type: protein-coding]	BDK; BK; KNG	GO:0002576 [Name: platelet degranulation]; GO:0006939 [Name: smooth muscle contraction]; GO:0030195 [Name: negative regulation of blood coagulation]; GO:0035815 [Name: positive regulation of renal sodium excretion]; GO:0007162 [Name: negative regulation of cell adhesion]; GO:0007204 [Name: positive regulation of cytosolic calcium ion concentration]; GO:0010951 [Name: negative regulation of endope…	GO:0072562 [Name: blood microparticle]; GO:0005886 [Name: plasma membrane]; GO:0005615 [Name: extracellular space]; GO:0031093 [Name: platelet alpha granule lumen]; GO:0005576 [Name: extracellular region]; GO:0070062 [Name: extracellular exosome]	GO:0008201 [Name: heparin binding]; GO:0005515 [Name: protein binding]; GO:0005102 [Name: receptor binding]; GO:0004869 [Name: cysteine-type endopeptidase inhibitor activity]; GO:0008270 [Name: zinc ion binding]	hsa04610 [Pathway Title: Complement and coagulation cascades]	4504893; ; 262050546; 156231037
LEP	3952	3952 [Gene Symbol: LEP] [Locus Tag: ] [Chromosome: 7] [Map Location: 7q31.3] [Description: leptin] [Gene Type: protein-coding]	LEPD; OB; OBS	GO:0001819 [Name: positive regulation of cytokine production]; GO:0007623 [Name: circadian rhythm]; GO:0050810 [Name: regulation of steroid biosynthetic process]; GO:0008217 [Name: regulation of blood pressure]; GO:0014068 [Name: positive regulation of phosphatidylinositol 3-kinase signaling]; GO:0032817 [Name: regulation of natural killer cell proliferation]; GO:0042445 [Name: hormone metabolic …	GO:0005737 [Name: cytoplasm]; GO:0005615 [Name: extracellular space]; GO:0005576 [Name: extracellular region]	GO:0005179 [Name: hormone activity]; GO:0051428 [Name: peptide hormone receptor binding]; GO:0008083 [Name: growth factor activity]	hsa04060 [Pathway Title: Cytokine-cytokine receptor interaction]; hsa04630 [Pathway Title: Jak-STAT signaling pathway]; hsa04920 [Pathway Title: Adipocytokine signaling pathway]; hsa04080 [Pathway Title: Neuroactive ligand-receptor interaction]; hsa04152 [Pathway Title: AMPK signaling pathway]; hsa04932 [Pathway Title: Non-alcoholic fatty liver disease (NAFLD)]	4557715; 530385892;
MLN	4295	4295 [Gene Symbol: MLN] [Locus Tag: ] [Chromosome: 6] [Map Location: 6p21.3] [Description: motilin] [Gene Type: protein-coding]	-	GO:0007186 [Name: G-protein coupled receptor signaling pathway]; GO:0007267 [Name: cell-cell signaling]	GO:0005576 [Name: extracellular region]	GO:0005179 [Name: hormone activity]; GO:0005102 [Name: receptor binding]	-	92091580; 4557034; 296010792
NAMPT	10135	10135 [Gene Symbol: NAMPT] [Locus Tag: ] [Chromosome: 7] [Map Location: 7q22.3] [Description: nicotinamide phosphoribosyltransferase] [Gene Type: protein-coding]	VF; PBEF1; PBEF; VISFATIN; 1110035O14Rik	GO:0009435 [Name: NAD biosynthetic process]; GO:0007565 [Name: female pregnancy]; GO:0032922 [Name: circadian regulation of gene expression]; GO:0007267 [Name: cell-cell signaling]; GO:0007623 [Name: circadian rhythm]; GO:0014070 [Name: response to organic cyclic compound]; GO:0007165 [Name: signal transduction]; GO:0006769 [Name: nicotinamide metabolic process]; GO:0008284 [Name: positive regula…	GO:0030054 [Name: cell junction]; GO:0005654 [Name: nucleoplasm]; GO:0070062 [Name: extracellular exosome]; GO:0005615 [Name: extracellular space]; GO:0005829 [Name: cytosol]	GO:0047280 [Name: nicotinamide phosphoribosyltransferase activity]; GO:0005125 [Name: cytokine activity]; GO:0042803 [Name: protein homodimerization activity]; GO:0004514 [Name: nicotinate-nucleotide diphosphorylase (carboxylating) activity]; GO:0005515 [Name: protein binding]; GO:0008144 [Name: drug binding]	hsa01100 [Pathway Title: Metabolic pathways]; hsa00760 [Pathway Title: Nicotinate and nicotinamide metabolism]	5031977; 530385393;
NMB	4828	4828 [Gene Symbol: NMB] [Locus Tag: ] [Chromosome: 15] [Map Location: 15q22-qter] [Description: neuromedin B] [Gene Type: protein-coding]	-	GO:0007165 [Name: signal transduction]; GO:0050482 [Name: arachidonic acid secretion]; GO:0046887 [Name: positive regulation of hormone secretion]; GO:0007267 [Name: cell-cell signaling]; GO:0007204 [Name: positive regulation of cytosolic calcium ion concentration]; GO:0007218 [Name: neuropeptide signaling pathway]; GO:0042593 [Name: glucose homeostasis]; GO:0046888 [Name: negative regulation of …	GO:0005576 [Name: extracellular region]; GO:0005829 [Name: cytosol]; GO:0043005 [Name: neuron projection]	GO:0031710 [Name: neuromedin B receptor binding]; GO:0005515 [Name: protein binding]; GO:0005179 [Name: hormone activity]	-	45505145; 45505143; 1034590777
NMS	129521	129521 [Gene Symbol: NMS] [Locus Tag: ] [Chromosome: 2] [Map Location: 2q11.2] [Description: neuromedin S] [Gene Type: protein-coding]	-	GO:0007218 [Name: neuropeptide signaling pathway]; GO:0045475 [Name: locomotor rhythm]	GO:0005576 [Name: extracellular region]	GO:0001664 [Name: G-protein coupled receptor binding]	-	58743316
NMU	10874	10874 [Gene Symbol: NMU] [Locus Tag: ] [Chromosome: 4] [Map Location: 4q12] [Description: neuromedin U] [Gene Type: protein-coding]	-	GO:0006940 [Name: regulation of smooth muscle contraction]; GO:0007186 [Name: G-protein coupled receptor signaling pathway]; GO:0007218 [Name: neuropeptide signaling pathway]; GO:0001696 [Name: gastric acid secretion]; GO:0050806 [Name: positive regulation of synaptic transmission]; GO:0042755 [Name: eating behavior]; GO:0007165 [Name: signal transduction]; GO:0007586 [Name: digestion]; GO:004598…	GO:0043195 [Name: terminal bouton]; GO:0005576 [Name: extracellular region]	GO:0042922 [Name: neuromedin U receptor binding]; GO:0005515 [Name: protein binding]; GO:0005102 [Name: receptor binding]	-	767930637; 635574602; 767930639; 5729947; 635574584;
NPB	256933	256933 [Gene Symbol: NPB] [Locus Tag: ] [Chromosome: 17] [Map Location: 17q25.3] [Description: neuropeptide B] [Gene Type: protein-coding]	L7; PPL7; PPNPB	GO:0007186 [Name: G-protein coupled receptor signaling pathway]; GO:0007218 [Name: neuropeptide signaling pathway]	GO:0005576 [Name: extracellular region]	GO:0001664 [Name: G-protein coupled receptor binding]; GO:0005515 [Name: protein binding]	-	22507403
NPFF	8620	8620 [Gene Symbol: NPFF] [Locus Tag: ] [Chromosome: 12] [Map Location: 12q13.13] [Description: neuropeptide FF-amide peptide precursor] [Gene Type: protein-coding]	FMRFAL	GO:0007268 [Name: chemical synaptic transmission]; GO:0032099 [Name: negative regulation of appetite]; GO:0007218 [Name: neuropeptide signaling pathway]; GO:0002438 [Name: acute inflammatory response to antigenic stimulus]; GO:0010459 [Name: negative regulation of heart rate]; GO:0043278 [Name: response to morphine]; GO:0060135 [Name: maternal process involved in female pregnancy]; GO:0021510 [Na…	GO:0005576 [Name: extracellular region]; GO:0005829 [Name: cytosol]; GO:0031982 [Name: vesicle]; GO:0043679 [Name: axon terminus]; GO:0005615 [Name: extracellular space]; GO:0030425 [Name: dendrite]; GO:0043204 [Name: perikaryon]; GO:0098794 [Name: postsynapse]	GO:0005102 [Name: receptor binding]; GO:0005184 [Name: neuropeptide hormone activity]; GO:0001664 [Name: G-protein coupled receptor binding]	-	998429241; 4503769
NPPA	4878	4878 [Gene Symbol: NPPA] [Locus Tag: ] [Chromosome: 1] [Map Location: 1p36.21] [Description: natriuretic peptide A] [Gene Type: protein-coding]	CDD; ATFB6; PND; ANP; ANF; CDP; ATRST2; CDD-ANF	GO:0006182 [Name: cGMP biosynthetic process]; GO:0006367 [Name: transcription initiation from RNA polymerase II promoter]; GO:0007168 [Name: receptor guanylyl cyclase signaling pathway]; GO:0007218 [Name: neuropeptide signaling pathway]; GO:0010460 [Name: positive regulation of heart rate]; GO:0071260 [Name: cellular response to mechanical stimulus]; GO:1901841 [Name: regulation of high voltage-g…	GO:0005634 [Name: nucleus]; GO:0005576 [Name: extracellular region]; GO:0048471 [Name: perinuclear region of cytoplasm]; GO:0005615 [Name: extracellular space]; GO:0042629 [Name: mast cell granule]	GO:0005515 [Name: protein binding]; GO:0051428 [Name: peptide hormone receptor binding]; GO:0005184 [Name: neuropeptide hormone activity]; GO:0071855 [Name: neuropeptide receptor binding]; GO:0005102 [Name: receptor binding]	hsa04066 [Pathway Title: HIF-1 signaling pathway]	23510319;
NPPB	4879	4879 [Gene Symbol: NPPB] [Locus Tag: ] [Chromosome: 1] [Map Location: 1p36.2] [Description: natriuretic peptide B] [Gene Type: protein-coding]	BNP	GO:0007166 [Name: cell surface receptor signaling pathway]; GO:0042312 [Name: regulation of vasodilation]; GO:0043114 [Name: regulation of vascular permeability]; GO:0006182 [Name: cGMP biosynthetic process]; GO:0035815 [Name: positive regulation of renal sodium excretion]; GO:0008217 [Name: regulation of blood pressure]; GO:0035810 [Name: positive regulation of urine volume]; GO:0007168 [Name: r…	GO:0005615 [Name: extracellular space]; GO:0005576 [Name: extracellular region]; GO:0043234 [Name: protein complex]	GO:0005179 [Name: hormone activity]; GO:0005102 [Name: receptor binding]; GO:0008613 [Name: diuretic hormone activity]; GO:0005515 [Name: protein binding]	hsa04022 [Pathway Title: cGMP-PKG signaling pathway]	4505433
NPPC	4880	4880 [Gene Symbol: NPPC] [Locus Tag: ] [Chromosome: 2] [Map Location: 2q37.1] [Description: natriuretic peptide C] [Gene Type: protein-coding]	CNP; CNP2	GO:0045909 [Name: positive regulation of vasodilation]; GO:0042493 [Name: response to drug]; GO:0045669 [Name: positive regulation of osteoblast differentiation]; GO:0051447 [Name: negative regulation of meiotic cell cycle]; GO:1900194 [Name: negative regulation of oocyte maturation]; GO:0001666 [Name: response to hypoxia]; GO:0045471 [Name: response to ethanol]; GO:1903779 [Name: regulation of c…	GO:0005615 [Name: extracellular space]; GO:0030141 [Name: secretory granule]; GO:0005576 [Name: extracellular region]	GO:0005179 [Name: hormone activity]; GO:0042803 [Name: protein homodimerization activity]; GO:0051428 [Name: peptide hormone receptor binding]; GO:0005102 [Name: receptor binding]	-	767918289; 13249346
NPS	594857	594857 [Gene Symbol: NPS] [Locus Tag: ] [Chromosome: 10] [Map Location: 10q26.2] [Description: neuropeptide S] [Gene Type: protein-coding]	-	GO:0008542 [Name: visual learning]; GO:0045760 [Name: positive regulation of action potential]; GO:0007218 [Name: neuropeptide signaling pathway]; GO:0032230 [Name: positive regulation of synaptic transmission, GABAergic]; GO:0010841 [Name: positive regulation of circadian sleep/wake cycle, wakefulness]; GO:0051968 [Name: positive regulation of synaptic transmission, glutamatergic]	GO:0005576 [Name: extracellular region]	-	-	98986319
NPVF	64111	64111 [Gene Symbol: NPVF] [Locus Tag: ] [Chromosome: 7] [Map Location: 7p15.3] [Description: neuropeptide VF precursor] [Gene Type: protein-coding]	RFRP; C7orf9	GO:0007218 [Name: neuropeptide signaling pathway]; GO:0032277 [Name: negative regulation of gonadotropin secretion]	GO:0005576 [Name: extracellular region]	-	-	93204875
NPW	283869	283869 [Gene Symbol: NPW] [Locus Tag: ] [Chromosome: 16] [Map Location: 16p13.3] [Description: neuropeptide W] [Gene Type: protein-coding]	PPNPW; L8; L8C; PPL8	GO:0007631 [Name: feeding behavior]; GO:0007186 [Name: G-protein coupled receptor signaling pathway]; GO:0007218 [Name: neuropeptide signaling pathway]	GO:0005576 [Name: extracellular region]	GO:0005515 [Name: protein binding]; GO:0001664 [Name: G-protein coupled receptor binding]	-	153281202
NPY	4852	4852 [Gene Symbol: NPY] [Locus Tag: ] [Chromosome: 7] [Map Location: 7p15.1] [Description: neuropeptide Y] [Gene Type: protein-coding]	PYY4	GO:0006816 [Name: calcium ion transport]; GO:0007187 [Name: G-protein coupled receptor signaling pathway, coupled to cyclic nucleotide second messenger]; GO:0007586 [Name: digestion]; GO:0006928 [Name: movement of cell or subcellular component]; GO:0007631 [Name: feeding behavior]; GO:0021987 [Name: cerebral cortex development]; GO:0008015 [Name: blood circulation]; GO:0008283 [Name: cell prolife…	GO:0005576 [Name: extracellular region]; GO:0005615 [Name: extracellular space]; GO:0005623 [Name: cell]; GO:0005794 [Name: Golgi apparatus]	GO:0001664 [Name: G-protein coupled receptor binding]; GO:0004930 [Name: G-protein coupled receptor activity]; GO:0005246 [Name: calcium channel regulator activity]; GO:0005184 [Name: neuropeptide hormone activity]; GO:0005102 [Name: receptor binding]	hsa04923 [Pathway Title: Regulation of lipolysis in adipocytes]; hsa05034 [Pathway Title: Alcoholism]; hsa04920 [Pathway Title: Adipocytokine signaling pathway]; hsa04024 [Pathway Title: cAMP signaling pathway]	; 4505449
NTS	4922	4922 [Gene Symbol: NTS] [Locus Tag: ] [Chromosome: 12] [Map Location: 12q21] [Description: neurotensin] [Gene Type: protein-coding]	NN; NTS1; NT/N; NT; NMN-125	GO:0001889 [Name: liver development]; GO:0001975 [Name: response to amphetamine]; GO:0042220 [Name: response to cocaine]; GO:0048678 [Name: response to axon injury]; GO:0050880 [Name: regulation of blood vessel size]; GO:0051412 [Name: response to corticosterone]; GO:0071549 [Name: cellular response to dexamethasone stimulus]; GO:0097332 [Name: response to antipsychotic drug]; GO:1990090 [Name: c…	GO:0030133 [Name: transport vesicle]; GO:0043025 [Name: neuronal cell body]; GO:0005576 [Name: extracellular region]; GO:0043679 [Name: axon terminus]	GO:0005184 [Name: neuropeptide hormone activity]	-	; 5453816
NUCB1	4924	4924 [Gene Symbol: NUCB1] [Locus Tag: ] [Chromosome: 19] [Map Location: 19q13.33] [Description: nucleobindin 1] [Gene Type: protein-coding]	CALNUC; NUC	GO:0072718 [Name: response to cisplatin]; GO:1903533 [Name: regulation of protein targeting]	GO:0005634 [Name: nucleus]; GO:0005791 [Name: rough endoplasmic reticulum]; GO:0032580 [Name: Golgi cisterna membrane]; GO:0005615 [Name: extracellular space]; GO:0015630 [Name: microtubule cytoskeleton]; GO:0005769 [Name: early endosome]; GO:0005794 [Name: Golgi apparatus]; GO:0005801 [Name: cis-Golgi network]; GO:0005802 [Name: trans-Golgi network]; GO:0090498 [Name: extrinsic component of Golg…	GO:0001965 [Name: G-protein alpha-subunit binding]; GO:0003677 [Name: DNA binding]; GO:0005515 [Name: protein binding]; GO:0005509 [Name: calcium ion binding]	-	1034608073; 20070228
NUCB2	4925	4925 [Gene Symbol: NUCB2] [Locus Tag: ] [Chromosome: 11] [Map Location: 11p15.1] [Description: nucleobindin 2] [Gene Type: protein-coding]	HEL-S-109; NEFA	GO:0070093 [Name: negative regulation of glucagon secretion]; GO:0044752 [Name: response to human chorionic gonadotropin]; GO:0030818 [Name: negative regulation of cAMP biosynthetic process]; GO:0045599 [Name: negative regulation of fat cell differentiation]; GO:0042594 [Name: response to starvation]; GO:1901142 [Name: insulin metabolic process]; GO:1990680 [Name: response to melanocyte-stimulati…	GO:0005886 [Name: plasma membrane]; GO:0005615 [Name: extracellular space]; GO:0005783 [Name: endoplasmic reticulum]; GO:0005635 [Name: nuclear envelope]; GO:0005793 [Name: endoplasmic reticulum-Golgi intermediate compartment]; GO:0005794 [Name: Golgi apparatus]; GO:0005829 [Name: cytosol]; GO:0070062 [Name: extracellular exosome]	GO:0005515 [Name: protein binding]; GO:0003677 [Name: DNA binding]; GO:0005509 [Name: calcium ion binding]	-	1034573890; 1034573900; 1034573892; 1034573902; 1034573918; 1034573884; 1034573888; 1034573898; 1034573912; 1034573924; 1034573930; ; 1034573886; 1034573908; 1034573882; 1034573910; 1034573914; 1034573916; 1034573926; 1034573928; 4826870; 1034573904; 1034573906; 1034573920; 1034573922; 1034573894; 1034573896; 1034573932
NXPE2	120406	120406 [Gene Symbol: NXPE2] [Locus Tag: ] [Chromosome: 11] [Map Location: 11q23.3] [Description: neurexophilin and PC-esterase domain family member 2] [Gene Type: protein-coding]	FAM55B	-	GO:0016021 [Name: integral component of membrane]	-	-	1034572003; 1034572007; ; 767969594; 210147446; 1034572005; 1034572009; 1034572001; 1034572012; 1034572014
NXPE3	91775	91775 [Gene Symbol: NXPE3] [Locus Tag: ] [Chromosome: 3] [Map Location: 3q12.3] [Description: neurexophilin and PC-esterase domain family member 3] [Gene Type: protein-coding]	MSTP115; FAM55C; MST115	-	GO:0005576 [Name: extracellular region]	-	-	197333800; 21450781
NXPH1	30010	30010 [Gene Symbol: NXPH1] [Locus Tag: ] [Chromosome: 7] [Map Location: 7p22] [Description: neurexophilin 1] [Gene Type: protein-coding]	Nbla00697; NPH1	-	GO:0005576 [Name: extracellular region]	GO:0005102 [Name: receptor binding]	-	23097338
NXPH2	11249	11249 [Gene Symbol: NXPH2] [Locus Tag: ] [Chromosome: 2] [Map Location: 2q22.1] [Description: neurexophilin 2] [Gene Type: protein-coding]	NPH2	GO:0007218 [Name: neuropeptide signaling pathway]	GO:0005576 [Name: extracellular region]	GO:0003674 [Name: molecular_function]	-	52138515
NXPH3	11248	11248 [Gene Symbol: NXPH3] [Locus Tag: ] [Chromosome: 17] [Map Location: 17q21.33] [Description: neurexophilin 3] [Gene Type: protein-coding]	NPH3	GO:0007218 [Name: neuropeptide signaling pathway]	GO:0005576 [Name: extracellular region]	GO:0005102 [Name: receptor binding]; GO:0003674 [Name: molecular_function]	-	217330576
NXPH4	11247	11247 [Gene Symbol: NXPH4] [Locus Tag: ] [Chromosome: 12] [Map Location: 12q13.3] [Description: neurexophilin 4] [Gene Type: protein-coding]	NPH4	GO:0007218 [Name: neuropeptide signaling pathway]	GO:0005576 [Name: extracellular region]; GO:0005575 [Name: cellular_component]	GO:0003674 [Name: molecular_function]	-	1034577748; 39930315
OXT	5020	5020 [Gene Symbol: OXT] [Locus Tag: ] [Chromosome: 20] [Map Location: 20p13] [Description: oxytocin/neurophysin I prepropeptide] [Gene Type: protein-coding]	OT; OT-NPI; OXT-NPI	GO:0007565 [Name: female pregnancy]; GO:0007613 [Name: memory]; GO:0010701 [Name: positive regulation of norepinephrine secretion]; GO:0045472 [Name: response to ether]; GO:0045925 [Name: positive regulation of female receptivity]; GO:0051384 [Name: response to glucocorticoid]; GO:0051602 [Name: response to electrical stimulus]; GO:0051965 [Name: positive regulation of synapse assembly]; GO:00351…	GO:0005576 [Name: extracellular region]; GO:0030141 [Name: secretory granule]; GO:0043195 [Name: terminal bouton]; GO:0005829 [Name: cytosol]; GO:0005615 [Name: extracellular space]	GO:0005185 [Name: neurohypophyseal hormone activity]; GO:0031855 [Name: oxytocin receptor binding]	hsa04921 [Pathway Title: Oxytocin signaling pathway]	768013785; 4505537
PCSK1N	27344	27344 [Gene Symbol: PCSK1N] [Locus Tag: ] [Chromosome: X] [Map Location: Xp11.23] [Description: proprotein convertase subtilisin/kexin type 1 inhibitor] [Gene Type: protein-coding]	PEN; BigLEN; SAAS; SCG8; SgVIII; PROSAAS	GO:0016486 [Name: peptide hormone processing]; GO:0009409 [Name: response to cold]; GO:0002021 [Name: response to dietary excess]; GO:0007218 [Name: neuropeptide signaling pathway]; GO:0010951 [Name: negative regulation of endopeptidase activity]	GO:0030141 [Name: secretory granule]; GO:0070062 [Name: extracellular exosome]; GO:0005615 [Name: extracellular space]; GO:0005802 [Name: trans-Golgi network]	GO:0004867 [Name: serine-type endopeptidase inhibitor activity]; GO:0005102 [Name: receptor binding]; GO:0004866 [Name: endopeptidase inhibitor activity]	-	7019519
PDYN	5173	5173 [Gene Symbol: PDYN] [Locus Tag: ] [Chromosome: 20] [Map Location: 20p13] [Description: prodynorphin] [Gene Type: protein-coding]	SCA23; ADCA; PENKB	GO:0007600 [Name: sensory perception]; GO:0007218 [Name: neuropeptide signaling pathway]; GO:0007268 [Name: chemical synaptic transmission]	GO:0005576 [Name: extracellular region]; GO:0043025 [Name: neuronal cell body]; GO:0030425 [Name: dendrite]; GO:0005737 [Name: cytoplasm]; GO:0043679 [Name: axon terminus]; GO:0005886 [Name: plasma membrane]	GO:0031628 [Name: opioid receptor binding]; GO:0001515 [Name: opioid peptide activity]; GO:0005184 [Name: neuropeptide hormone activity]	hsa05031 [Pathway Title: Amphetamine addiction]; hsa05030 [Pathway Title: Cocaine addiction]; hsa05034 [Pathway Title: Alcoholism]	768013828; 768013832; 768013808; 1034625214; 300116232; 300116234; 768013812; 768013816; 768013824; 768013820; ; 300116201; 300116230; 13270473
PENK	5179	5179 [Gene Symbol: PENK] [Locus Tag: ] [Chromosome: 8] [Map Location: 8q12.1] [Description: proenkephalin] [Gene Type: protein-coding]	PENK-A; PE	GO:0001649 [Name: osteoblast differentiation]; GO:0001662 [Name: behavioral fear response]; GO:0009314 [Name: response to radiation]; GO:0032496 [Name: response to lipopolysaccharide]; GO:0051592 [Name: response to calcium ion]; GO:0098586 [Name: cellular response to virus]; GO:0002118 [Name: aggressive behavior]; GO:0019233 [Name: sensory perception of pain]; GO:0032355 [Name: response to estrad…	GO:0043025 [Name: neuronal cell body]; GO:0032280 [Name: symmetric synapse]; GO:0070852 [Name: cell body fiber]; GO:0043679 [Name: axon terminus]; GO:0005886 [Name: plasma membrane]; GO:0005576 [Name: extracellular region]; GO:0030425 [Name: dendrite]; GO:0043204 [Name: perikaryon]	GO:0001515 [Name: opioid peptide activity]; GO:0031628 [Name: opioid receptor binding]; GO:0005184 [Name: neuropeptide hormone activity]	-	; 208879446
PMCH	5367	5367 [Gene Symbol: PMCH] [Locus Tag: ] [Chromosome: 12] [Map Location: 12q23.2] [Description: pro-melanin concentrating hormone] [Gene Type: protein-coding]	MCH; ppMCH	GO:0007283 [Name: spermatogenesis]; GO:0007631 [Name: feeding behavior]; GO:0030154 [Name: cell differentiation]; GO:0007218 [Name: neuropeptide signaling pathway]; GO:0007275 [Name: multicellular organism development]; GO:0007268 [Name: chemical synaptic transmission]	GO:0005576 [Name: extracellular region]; GO:0005634 [Name: nucleus]	GO:0030354 [Name: melanin-concentrating hormone activity]	-	1034580125; 71361684
PMCHL1	5369	5369 [Gene Symbol: PMCHL1] [Locus Tag: ] [Chromosome: 5] [Map Location: 5p14.3] [Description: pro-melanin concentrating hormone like 1 (pseudogene)] [Gene Type: pseudo]	-	-	-	-	-
PNOC	5368	5368 [Gene Symbol: PNOC] [Locus Tag: ] [Chromosome: 8] [Map Location: 8p21] [Description: prepronociceptin] [Gene Type: protein-coding]	NOP; N/OFQ; ppN/OFQ; OFQ; PPNOC	GO:0007565 [Name: female pregnancy]; GO:0007165 [Name: signal transduction]; GO:0007268 [Name: chemical synaptic transmission]; GO:0007600 [Name: sensory perception]; GO:0007218 [Name: neuropeptide signaling pathway]	GO:0030425 [Name: dendrite]; GO:0043025 [Name: neuronal cell body]; GO:0005576 [Name: extracellular region]; GO:0043679 [Name: axon terminus]; GO:0005886 [Name: plasma membrane]	GO:0031628 [Name: opioid receptor binding]; GO:0001515 [Name: opioid peptide activity]; GO:0005184 [Name: neuropeptide hormone activity]	-	767950956; 530387833; 1034660723; 545746382; 5453922
POMC	5443	5443 [Gene Symbol: POMC] [Locus Tag: ] [Chromosome: 2] [Map Location: 2p23.3] [Description: proopiomelanocortin] [Gene Type: protein-coding]	LPH; CLIP; ACTH; MSH; POC; NPP	GO:0016486 [Name: peptide hormone processing]; GO:0033059 [Name: cellular pigmentation]; GO:0007267 [Name: cell-cell signaling]; GO:0032098 [Name: regulation of appetite]; GO:0032720 [Name: negative regulation of tumor necrosis factor production]; GO:0007165 [Name: signal transduction]; GO:0006091 [Name: generation of precursor metabolites and energy]; GO:0007218 [Name: neuropeptide signaling pat…	GO:0030141 [Name: secretory granule]; GO:0034774 [Name: secretory granule lumen]; GO:0005576 [Name: extracellular region]; GO:0005615 [Name: extracellular space]; GO:0005737 [Name: cytoplasm]	GO:0005179 [Name: hormone activity]; GO:0031781 [Name: type 3 melanocortin receptor binding]; GO:0001664 [Name: G-protein coupled receptor binding]; GO:0005184 [Name: neuropeptide hormone activity]; GO:0070996 [Name: type 1 melanocortin receptor binding]; GO:0005102 [Name: receptor binding]; GO:0031782 [Name: type 4 melanocortin receptor binding]	hsa04920 [Pathway Title: Adipocytokine signaling pathway]; hsa04916 [Pathway Title: Melanogenesis]	; 80861463; 4505949; 984290550; 984290552
PPY	5539	5539 [Gene Symbol: PPY] [Locus Tag: ] [Chromosome: 17] [Map Location: 17q21] [Description: pancreatic polypeptide] [Gene Type: protein-coding]	PP; PNP	GO:0007586 [Name: digestion]; GO:0098779 [Name: mitophagy in response to mitochondrial depolarization]; GO:0098792 [Name: xenophagy]; GO:0032098 [Name: regulation of appetite]; GO:0007218 [Name: neuropeptide signaling pathway]; GO:0009306 [Name: protein secretion]; GO:0002230 [Name: positive regulation of defense response to virus by host]; GO:0007267 [Name: cell-cell signaling]; GO:0007631 [Name…	GO:0005615 [Name: extracellular space]; GO:0005576 [Name: extracellular region]; GO:0005737 [Name: cytoplasm]	GO:0005184 [Name: neuropeptide hormone activity]; GO:0001664 [Name: G-protein coupled receptor binding]; GO:0005102 [Name: receptor binding]; GO:0005179 [Name: hormone activity]	-	767995222; 984655775; 4506033
PRL	5617	5617 [Gene Symbol: PRL] [Locus Tag: ] [Chromosome: 6] [Map Location: 6p22.3] [Description: prolactin] [Gene Type: protein-coding]	GHA1	GO:0046427 [Name: positive regulation of JAK-STAT cascade]; GO:0008283 [Name: cell proliferation]; GO:0060397 [Name: JAK-STAT cascade involved in growth hormone signaling pathway]; GO:0007565 [Name: female pregnancy]; GO:0007595 [Name: lactation]; GO:0007166 [Name: cell surface receptor signaling pathway]; GO:0040014 [Name: regulation of multicellular organism growth]; GO:0044267 [Name: cellular …	GO:0005576 [Name: extracellular region]; GO:0005622 [Name: intracellular]	GO:0005148 [Name: prolactin receptor binding]; GO:0005515 [Name: protein binding]; GO:0005179 [Name: hormone activity]	hsa04060 [Pathway Title: Cytokine-cytokine receptor interaction]; hsa04080 [Pathway Title: Neuroactive ligand-receptor interaction]; hsa04630 [Pathway Title: Jak-STAT signaling pathway]; hsa04151 [Pathway Title: PI3K-Akt signaling pathway]; hsa04917 [Pathway Title: Prolactin signaling pathway]	767940377; 767940379; 254675133; ; 4506105
PRLH	51052	51052 [Gene Symbol: PRLH] [Locus Tag: ] [Chromosome: 2] [Map Location: 2q37.3] [Description: prolactin releasing hormone] [Gene Type: protein-coding]	PRH; PRRP	GO:0001894 [Name: tissue homeostasis]; GO:0002023 [Name: reduction of food intake in response to dietary excess]; GO:0006112 [Name: energy reserve metabolic process]; GO:0045444 [Name: fat cell differentiation]; GO:0032868 [Name: response to insulin]; GO:0006629 [Name: lipid metabolic process]; GO:0007186 [Name: G-protein coupled receptor signaling pathway]; GO:0048483 [Name: autonomic nervous sy…	GO:0005576 [Name: extracellular region]; GO:0005737 [Name: cytoplasm]	GO:0005179 [Name: hormone activity]; GO:0031861 [Name: prolactin-releasing peptide receptor binding]; GO:0005184 [Name: neuropeptide hormone activity]	-	7705680
PROK1	84432	84432 [Gene Symbol: PROK1] [Locus Tag: ] [Chromosome: 1] [Map Location: 1p21] [Description: prokineticin 1] [Gene Type: protein-coding]	PK1; EGVEGF; PRK1	GO:0007623 [Name: circadian rhythm]; GO:0051781 [Name: positive regulation of cell division]; GO:0000187 [Name: activation of MAPK activity]; GO:0001525 [Name: angiogenesis]; GO:0008284 [Name: positive regulation of cell proliferation]; GO:0045765 [Name: regulation of angiogenesis]	GO:0005576 [Name: extracellular region]	GO:0001664 [Name: G-protein coupled receptor binding]; GO:0008083 [Name: growth factor activity]	-	14165282
PROK2	60675	60675 [Gene Symbol: PROK2] [Locus Tag: ] [Chromosome: 3] [Map Location: 3p13] [Description: prokineticin 2] [Gene Type: protein-coding]	HH4; KAL4; PK2; MIT1; BV8	GO:0007204 [Name: positive regulation of cytosolic calcium ion concentration]; GO:0006954 [Name: inflammatory response]; GO:0043066 [Name: negative regulation of apoptotic process]; GO:0007283 [Name: spermatogenesis]; GO:0045987 [Name: positive regulation of smooth muscle contraction]; GO:0007623 [Name: circadian rhythm]; GO:0006935 [Name: chemotaxis]; GO:0001525 [Name: angiogenesis]; GO:0007186 …	GO:0005576 [Name: extracellular region]; GO:0005623 [Name: cell]	GO:0001664 [Name: G-protein coupled receptor binding]	-	17530787; ; 187167261; 1034634900
PTH	5741	5741 [Gene Symbol: PTH] [Locus Tag: ] [Chromosome: 11] [Map Location: 11p15.3] [Description: parathyroid hormone] [Gene Type: protein-coding]	PTH1	GO:0007267 [Name: cell-cell signaling]; GO:0008628 [Name: hormone-mediated apoptotic signaling pathway]; GO:0034645 [Name: cellular macromolecule biosynthetic process]; GO:0048873 [Name: homeostasis of number of cells within a tissue]; GO:0007189 [Name: adenylate cyclase-activating G-protein coupled receptor signaling pathway]; GO:0030501 [Name: positive regulation of bone mineralization]; GO:007…	GO:0005615 [Name: extracellular space]; GO:0005622 [Name: intracellular]; GO:0005576 [Name: extracellular region]	GO:0003705 [Name: transcription factor activity, RNA polymerase II distal enhancer sequence-specific binding]; GO:0005179 [Name: hormone activity]; GO:0031857 [Name: type 1 parathyroid hormone receptor binding]; GO:0051428 [Name: peptide hormone receptor binding]; GO:0031856 [Name: parathyroid hormone receptor binding]	-	; 939320308; 4506267
PTH2	113091	113091 [Gene Symbol: PTH2] [Locus Tag: ] [Chromosome: 19] [Map Location: 19q13.33] [Description: parathyroid hormone 2] [Gene Type: protein-coding]	TIP39	GO:0007218 [Name: neuropeptide signaling pathway]	GO:0005576 [Name: extracellular region]	-	-	30425368
PTHLH	5744	5744 [Gene Symbol: PTHLH] [Locus Tag: ] [Chromosome: 12] [Map Location: 12p12.1-p11.2] [Description: parathyroid hormone like hormone] [Gene Type: protein-coding]	HHM; BDE2; PLP; PTHRP; PTHR	GO:0008284 [Name: positive regulation of cell proliferation]; GO:0008544 [Name: epidermis development]; GO:0002076 [Name: osteoblast development]; GO:0008285 [Name: negative regulation of cell proliferation]; GO:0046058 [Name: cAMP metabolic process]; GO:0007565 [Name: female pregnancy]; GO:0001501 [Name: skeletal system development]; GO:0007267 [Name: cell-cell signaling]; GO:0007189 [Name: aden…	GO:0005737 [Name: cytoplasm]; GO:0005654 [Name: nucleoplasm]; GO:0005615 [Name: extracellular space]; GO:0005576 [Name: extracellular region]; GO:0005794 [Name: Golgi apparatus]	GO:0051428 [Name: peptide hormone receptor binding]; GO:0005179 [Name: hormone activity]	-	767972206; 39995089; ; 4506269; 39995091; 767972208; 1034580713; 1034580717; 39995093
PYY	5697	5697 [Gene Symbol: PYY] [Locus Tag: ] [Chromosome: 17] [Map Location: 17q21.1] [Description: peptide YY] [Gene Type: protein-coding]	PYY1; PYY-I	GO:0007631 [Name: feeding behavior]; GO:0032098 [Name: regulation of appetite]; GO:0007267 [Name: cell-cell signaling]; GO:0006928 [Name: movement of cell or subcellular component]; GO:0007218 [Name: neuropeptide signaling pathway]; GO:0007186 [Name: G-protein coupled receptor signaling pathway]; GO:0008283 [Name: cell proliferation]; GO:0042755 [Name: eating behavior]; GO:0007010 [Name: cytoskel…	GO:0005576 [Name: extracellular region]; GO:0005615 [Name: extracellular space]	GO:0005179 [Name: hormone activity]; GO:0005515 [Name: protein binding]; GO:0001664 [Name: G-protein coupled receptor binding]; GO:0005184 [Name: neuropeptide hormone activity]	-	; 300068956; 767995345
QRFP	347148	347148 [Gene Symbol: QRFP] [Locus Tag: ] [Chromosome: 9] [Map Location: 9q34.12] [Description: pyroglutamylated RFamide peptide] [Gene Type: protein-coding]	26RFa; P518	GO:0007218 [Name: neuropeptide signaling pathway]; GO:0007625 [Name: grooming behavior]; GO:0045777 [Name: positive regulation of blood pressure]; GO:0060259 [Name: regulation of feeding behavior]; GO:0007626 [Name: locomotory behavior]	GO:0005575 [Name: cellular_component]; GO:0005576 [Name: extracellular region]	GO:0005184 [Name: neuropeptide hormone activity]; GO:0031854 [Name: orexigenic neuropeptide QRFP receptor binding]	-	38016140
RETN	56729	56729 [Gene Symbol: RETN] [Locus Tag: ] [Chromosome: 19] [Map Location: 19p13.2] [Description: resistin] [Gene Type: protein-coding]	XCP1; RSTN; ADSF; RETN1; FIZZ3	GO:0007568 [Name: aging]; GO:0008150 [Name: biological_process]; GO:0014911 [Name: positive regulation of smooth muscle cell migration]; GO:0032868 [Name: response to insulin]; GO:0050806 [Name: positive regulation of synaptic transmission]; GO:0045444 [Name: fat cell differentiation]; GO:0010714 [Name: positive regulation of collagen metabolic process]; GO:0009612 [Name: response to mechanical s…	GO:0005634 [Name: nucleus]; GO:0070062 [Name: extracellular exosome]; GO:0005615 [Name: extracellular space]	GO:0005179 [Name: hormone activity]	-	9966777; ; 301129180
RETNLB	84666	84666 [Gene Symbol: RETNLB] [Locus Tag: ] [Chromosome: 3] [Map Location: 3q13.1] [Description: resistin like beta] [Gene Type: protein-coding]	XCP2; FIZZ2; HXCP2; RELM-beta; RELMb; FIZZ1; RELMbeta	GO:0008283 [Name: cell proliferation]	GO:0005575 [Name: cellular_component]; GO:0005615 [Name: extracellular space]	GO:0003674 [Name: molecular_function]; GO:0005179 [Name: hormone activity]	-	14211897
RLN1	6013	6013 [Gene Symbol: RLN1] [Locus Tag: ] [Chromosome: 9] [Map Location: 9p24.1] [Description: relaxin 1] [Gene Type: protein-coding]	H1; bA12D24.3.1; bA12D24.3.2; H1RLX; RLXH1	GO:0007165 [Name: signal transduction]; GO:0007565 [Name: female pregnancy]	GO:0005576 [Name: extracellular region]	GO:0005179 [Name: hormone activity]	-	1034670940; 1034670944; 1034670938; 1034670942; ; 5902052
RLN2	6019	6019 [Gene Symbol: RLN2] [Locus Tag: ] [Chromosome: 9] [Map Location: 9p24.1] [Description: relaxin 2] [Gene Type: protein-coding]	H2; bA12D24.1.2; H2-RLX; RLXH2; bA12D24.1.1	GO:0050790 [Name: regulation of catalytic activity]; GO:0030819 [Name: positive regulation of cAMP biosynthetic process]; GO:0045766 [Name: positive regulation of angiogenesis]; GO:0010628 [Name: positive regulation of gene expression]; GO:0007565 [Name: female pregnancy]	GO:0005576 [Name: extracellular region]	GO:0005179 [Name: hormone activity]	-	1042161064; 20143935; 1034670947; 20143933
RLN3	117579	117579 [Gene Symbol: RLN3] [Locus Tag: ] [Chromosome: 19] [Map Location: 19p13.2] [Description: relaxin 3] [Gene Type: protein-coding]	H3; insl7; RXN3; ZINS4	-	GO:0005576 [Name: extracellular region]	GO:0005515 [Name: protein binding]; GO:0005179 [Name: hormone activity]; GO:0001664 [Name: G-protein coupled receptor binding]	-	909618058; 18254464
SCG2	7857	7857 [Gene Symbol: SCG2] [Locus Tag: ] [Chromosome: 2] [Map Location: 2q35-q36] [Description: secretogranin II] [Gene Type: protein-coding]	EM66; SgII; CHGC; SN	GO:0000165 [Name: MAPK cascade]; GO:0001938 [Name: positive regulation of endothelial cell proliferation]; GO:0035556 [Name: intracellular signal transduction]; GO:2000352 [Name: negative regulation of endothelial cell apoptotic process]; GO:0001525 [Name: angiogenesis]; GO:0048245 [Name: eosinophil chemotaxis]; GO:0001937 [Name: negative regulation of endothelial cell proliferation]; GO:0043542 …	GO:0005615 [Name: extracellular space]; GO:0031045 [Name: dense core granule]	GO:0005515 [Name: protein binding]; GO:0005125 [Name: cytokine activity]; GO:0042056 [Name: chemoattractant activity]	-	; 68160947
SCG3	29106	29106 [Gene Symbol: SCG3] [Locus Tag: ] [Chromosome: 15] [Map Location: 15q21] [Description: secretogranin III] [Gene Type: protein-coding]	SGIII	GO:0002576 [Name: platelet degranulation]	GO:0034774 [Name: secretory granule lumen]; GO:0005576 [Name: extracellular region]; GO:0030658 [Name: transport vesicle membrane]; GO:0031410 [Name: cytoplasmic vesicle]	GO:0044822 [Name: poly(A) RNA binding]	-	259089433; 19557645;
SCG5	6447	6447 [Gene Symbol: SCG5] [Locus Tag: ] [Chromosome: 15] [Map Location: 15q13-q14] [Description: secretogranin V] [Gene Type: protein-coding]	7B2; P7B2; SgV; SGNE1	GO:0006886 [Name: intracellular protein transport]; GO:0016486 [Name: peptide hormone processing]; GO:0046883 [Name: regulation of hormone secretion]; GO:0043086 [Name: negative regulation of catalytic activity]; GO:0007218 [Name: neuropeptide signaling pathway]	GO:0030141 [Name: secretory granule]; GO:0005576 [Name: extracellular region]	GO:0004857 [Name: enzyme inhibitor activity]; GO:0005525 [Name: GTP binding]; GO:0051082 [Name: unfolded protein binding]; GO:0005515 [Name: protein binding]	-	4506917; 221139785
SCT	6343	6343 [Gene Symbol: SCT] [Locus Tag: ] [Chromosome: 11] [Map Location: 11p15.5] [Description: secretin] [Gene Type: protein-coding]	-	GO:0090187 [Name: positive regulation of pancreatic juice secretion]; GO:0030157 [Name: pancreatic juice secretion]; GO:0007420 [Name: brain development]; GO:1903640 [Name: negative regulation of gastrin-induced gastric acid secretion]; GO:0030819 [Name: positive regulation of cAMP biosynthetic process]; GO:0048566 [Name: embryonic digestive tract development]; GO:0090274 [Name: positive regulati…	GO:0005576 [Name: extracellular region]; GO:0005575 [Name: cellular_component]; GO:0005615 [Name: extracellular space]	GO:0005179 [Name: hormone activity]; GO:0047485 [Name: protein N-terminus binding]	-	1034574878; 11345450
SERPINA11	256394	256394 [Gene Symbol: SERPINA11] [Locus Tag: ] [Chromosome: 14] [Map Location: 14q32.13] [Description: serpin family A member 11] [Gene Type: protein-coding]	-	GO:0010951 [Name: negative regulation of endopeptidase activity]	GO:0005615 [Name: extracellular space]	GO:0004867 [Name: serine-type endopeptidase inhibitor activity]	-	578825689; 122937297
SERPINA12	145264	145264 [Gene Symbol: SERPINA12] [Locus Tag: ] [Chromosome: 14] [Map Location: 14q32.13] [Description: serpin family A member 12] [Gene Type: protein-coding]	OL-64	GO:0006006 [Name: glucose metabolic process]; GO:0046628 [Name: positive regulation of insulin receptor signaling pathway]; GO:0045721 [Name: negative regulation of gluconeogenesis]; GO:0090181 [Name: regulation of cholesterol metabolic process]; GO:0090207 [Name: regulation of triglyceride metabolic process]; GO:0010951 [Name: negative regulation of endopeptidase activity]; GO:0014068 [Name: pos…	GO:0005886 [Name: plasma membrane]; GO:0005615 [Name: extracellular space]	GO:0004867 [Name: serine-type endopeptidase inhibitor activity]	-	767979765; 1034586202; 27777657; 767979769; 767979773; 1034586207; 751130493; 767979767; 767979771
SERPINA6	866	866 [Gene Symbol: SERPINA6] [Locus Tag: ] [Chromosome: 14] [Map Location: 14q32.1] [Description: serpin family A member 6] [Gene Type: protein-coding]	CBG	GO:0010951 [Name: negative regulation of endopeptidase activity]; GO:0008211 [Name: glucocorticoid metabolic process]; GO:0006810 [Name: transport]	GO:0005615 [Name: extracellular space]; GO:0070062 [Name: extracellular exosome]	GO:0004867 [Name: serine-type endopeptidase inhibitor activity]; GO:0005496 [Name: steroid binding]	-	; 73858564
SERPINI2	5276	5276 [Gene Symbol: SERPINI2] [Locus Tag: ] [Chromosome: 3] [Map Location: 3q26.1] [Description: serpin family I member 2] [Gene Type: protein-coding]	PANCPIN; PI14; TSA2004; MEPI	GO:0010951 [Name: negative regulation of endopeptidase activity]; GO:0006928 [Name: movement of cell or subcellular component]	GO:0070062 [Name: extracellular exosome]; GO:0005615 [Name: extracellular space]	GO:0004867 [Name: serine-type endopeptidase inhibitor activity]; GO:0005515 [Name: protein binding]	-	59814581; 5453886
SST	6750	6750 [Gene Symbol: SST] [Locus Tag: ] [Chromosome: 3] [Map Location: 3q28] [Description: somatostatin] [Gene Type: protein-coding]	SMST	GO:0007586 [Name: digestion]; GO:0042493 [Name: response to drug]; GO:0007186 [Name: G-protein coupled receptor signaling pathway]; GO:0007584 [Name: response to nutrient]; GO:0008285 [Name: negative regulation of cell proliferation]; GO:0007268 [Name: chemical synaptic transmission]; GO:0010447 [Name: response to acidic pH]; GO:0030334 [Name: regulation of cell migration]; GO:0007166 [Name: cell…	GO:0005576 [Name: extracellular region]; GO:0005615 [Name: extracellular space]; GO:0043025 [Name: neuronal cell body]	GO:0005179 [Name: hormone activity]	hsa04971 [Pathway Title: Gastric acid secretion]	4507243
TAC1	6863	6863 [Gene Symbol: TAC1] [Locus Tag: ] [Chromosome: 7] [Map Location: 7q21-q22] [Description: tachykinin precursor 1] [Gene Type: protein-coding]	NPK; TAC2; NK2; Hs.2563; NKNA	GO:0002675 [Name: positive regulation of acute inflammatory response]; GO:0007268 [Name: chemical synaptic transmission]; GO:0032496 [Name: response to lipopolysaccharide]; GO:0045760 [Name: positive regulation of action potential]; GO:0051496 [Name: positive regulation of stress fiber assembly]; GO:0007204 [Name: positive regulation of cytosolic calcium ion concentration]; GO:0019233 [Name: sens…	GO:0030424 [Name: axon]; GO:0005576 [Name: extracellular region]; GO:0005886 [Name: plasma membrane]; GO:0043025 [Name: neuronal cell body]; GO:0005615 [Name: extracellular space]	GO:0005102 [Name: receptor binding]; GO:0031835 [Name: substance P receptor binding]	-	4507341; 7770079; 7770077; 7770075
TAC3	6866	6866 [Gene Symbol: TAC3] [Locus Tag: ] [Chromosome: 12] [Map Location: 12q13.3] [Description: tachykinin 3] [Gene Type: protein-coding]	HH10; PRO1155; ZNEUROK1; NKNB; NKB	GO:0007217 [Name: tachykinin receptor signaling pathway]; GO:0007218 [Name: neuropeptide signaling pathway]; GO:0007565 [Name: female pregnancy]	GO:0005615 [Name: extracellular space]; GO:0005576 [Name: extracellular region]; GO:0070062 [Name: extracellular exosome]	GO:0005102 [Name: receptor binding]	-	295849290; ; 7019577
TAC4	255061	255061 [Gene Symbol: TAC4] [Locus Tag: ] [Chromosome: 17] [Map Location: 17q21.33] [Description: tachykinin 4 (hemokinin)] [Gene Type: protein-coding]	HK1; HK-1; EK; PPT-C	GO:0007267 [Name: cell-cell signaling]; GO:0006954 [Name: inflammatory response]; GO:0007204 [Name: positive regulation of cytosolic calcium ion concentration]; GO:0046878 [Name: positive regulation of saliva secretion]; GO:0008217 [Name: regulation of blood pressure]; GO:0007217 [Name: tachykinin receptor signaling pathway]	GO:0005615 [Name: extracellular space]; GO:0005623 [Name: cell]	GO:0005102 [Name: receptor binding]	-	117938258; 117938256; 117938260; 117938264; 117938262;
TRH	7200	7200 [Gene Symbol: TRH] [Locus Tag: ] [Chromosome: 3] [Map Location: 3q13.3-q21] [Description: thyrotropin releasing hormone] [Gene Type: protein-coding]	TRF; Pro-TRH	GO:2000252 [Name: negative regulation of feeding behavior]; GO:0032024 [Name: positive regulation of insulin secretion]; GO:0051412 [Name: response to corticosterone]; GO:0007165 [Name: signal transduction]; GO:0007628 [Name: adult walking behavior]; GO:0007267 [Name: cell-cell signaling]; GO:0009755 [Name: hormone-mediated signaling pathway]; GO:0009409 [Name: response to cold]; GO:0009749 [Name…	GO:0030141 [Name: secretory granule]; GO:0005886 [Name: plasma membrane]; GO:0005634 [Name: nucleus]; GO:0005576 [Name: extracellular region]	GO:0005184 [Name: neuropeptide hormone activity]; GO:0008437 [Name: thyrotropin-releasing hormone activity]	-	6005920;
UBL5	59286	59286 [Gene Symbol: UBL5] [Locus Tag: ] [Chromosome: 19] [Map Location: 19p13.3] [Description: ubiquitin like 5] [Gene Type: protein-coding]	HUB1	GO:0008150 [Name: biological_process]; GO:0006464 [Name: cellular protein modification process]; GO:1903955 [Name: positive regulation of protein targeting to mitochondrion]; GO:0000398 [Name: mRNA splicing, via spliceosome]	GO:0005634 [Name: nucleus]; GO:0005737 [Name: cytoplasm]	GO:0005515 [Name: protein binding]; GO:0031386 [Name: protein tag]; GO:0003674 [Name: molecular_function]	-	115387112; 13236510
UCN	7349	7349 [Gene Symbol: UCN] [Locus Tag: ] [Chromosome: 2] [Map Location: 2p23.3] [Description: urocortin] [Gene Type: protein-coding]	UROC; UI	GO:0043066 [Name: negative regulation of apoptotic process]; GO:0045909 [Name: positive regulation of vasodilation]; GO:0030157 [Name: pancreatic juice secretion]; GO:0035483 [Name: gastric emptying]; GO:0045776 [Name: negative regulation of blood pressure]; GO:0007218 [Name: neuropeptide signaling pathway]; GO:0007605 [Name: sensory perception of sound]; GO:0030819 [Name: positive regulation of …	GO:0005615 [Name: extracellular space]; GO:0043196 [Name: varicosity]; GO:0043204 [Name: perikaryon]; GO:0043679 [Name: axon terminus]; GO:0030425 [Name: dendrite]	GO:0005184 [Name: neuropeptide hormone activity]; GO:0051430 [Name: corticotropin-releasing hormone receptor 1 binding]; GO:0017045 [Name: corticotropin-releasing hormone activity]; GO:0005515 [Name: protein binding]; GO:0051431 [Name: corticotropin-releasing hormone receptor 2 binding]; GO:0046811 [Name: histone deacetylase inhibitor activity]	-	; 4507803
UCN2	90226	90226 [Gene Symbol: UCN2] [Locus Tag: ] [Chromosome: 3] [Map Location: 3p21.3] [Description: urocortin 2] [Gene Type: protein-coding]	UCNI; SRP; UCN-II; UR; URP	GO:0006950 [Name: response to stress]; GO:0007189 [Name: adenylate cyclase-activating G-protein coupled receptor signaling pathway]; GO:0033685 [Name: negative regulation of luteinizing hormone secretion]; GO:0006171 [Name: cAMP biosynthetic process]; GO:0007586 [Name: digestion]; GO:0010629 [Name: negative regulation of gene expression]; GO:0046882 [Name: negative regulation of follicle-stimulat…	GO:0005576 [Name: extracellular region]; GO:0005615 [Name: extracellular space]	GO:0051431 [Name: corticotropin-releasing hormone receptor 2 binding]; GO:0042562 [Name: hormone binding]; GO:0005102 [Name: receptor binding]; GO:0001664 [Name: G-protein coupled receptor binding]; GO:0005179 [Name: hormone activity]	-	15082240
UCN3	114131	114131 [Gene Symbol: UCN3] [Locus Tag: ] [Chromosome: 10] [Map Location: 10p15.1] [Description: urocortin 3] [Gene Type: protein-coding]	SPC; SCP; UCNIII	GO:0007586 [Name: digestion]; GO:0006950 [Name: response to stress]; GO:0031669 [Name: cellular response to nutrient levels]; GO:0007189 [Name: adenylate cyclase-activating G-protein coupled receptor signaling pathway]	GO:0005615 [Name: extracellular space]	GO:0005179 [Name: hormone activity]; GO:0001664 [Name: G-protein coupled receptor binding]; GO:0051431 [Name: corticotropin-releasing hormone receptor 2 binding]	-	45238845
UTS2	10911	10911 [Gene Symbol: UTS2] [Locus Tag: ] [Chromosome: 1] [Map Location: 1p36] [Description: urotensin 2] [Gene Type: protein-coding]	PRO1068; UCN2; U-II; UII	GO:0035811 [Name: negative regulation of urine volume]; GO:0010460 [Name: positive regulation of heart rate]; GO:0046676 [Name: negative regulation of insulin secretion]; GO:0006936 [Name: muscle contraction]; GO:0010459 [Name: negative regulation of heart rate]; GO:0010763 [Name: positive regulation of fibroblast migration]; GO:0032224 [Name: positive regulation of synaptic transmission, choline…	GO:0005829 [Name: cytosol]; GO:0005576 [Name: extracellular region]; GO:0005615 [Name: extracellular space]	GO:0005102 [Name: receptor binding]; GO:0005179 [Name: hormone activity]	-	12056479; 1034554907; 1034554912; 1034554909; 1034554914; 767902003; 767902005; 5803209
UTS2B	257313	257313 [Gene Symbol: UTS2B] [Locus Tag: ] [Chromosome: 3] [Map Location: 3q28] [Description: urotensin 2B] [Gene Type: protein-coding]	URP; UTS2D; U2B	GO:0008217 [Name: regulation of blood pressure]; GO:0042312 [Name: regulation of vasodilation]	GO:0005576 [Name: extracellular region]	GO:0005179 [Name: hormone activity]; GO:0001664 [Name: G-protein coupled receptor binding]	-	767926242; 1034632346; 209571515
VGF	7425	7425 [Gene Symbol: VGF] [Locus Tag: ] [Chromosome: 7] [Map Location: 7q22.1] [Description: VGF nerve growth factor inducible] [Gene Type: protein-coding]	SgVII; SCG7	GO:0048167 [Name: regulation of synaptic plasticity]; GO:0051591 [Name: response to cAMP]; GO:0002021 [Name: response to dietary excess]; GO:0033500 [Name: carbohydrate homeostasis]; GO:0042742 [Name: defense response to bacterium]; GO:0006091 [Name: generation of precursor metabolites and energy]; GO:0019953 [Name: sexual reproduction]; GO:0030073 [Name: insulin secretion]; GO:0001541 [Name: ova…	GO:0043231 [Name: intracellular membrane-bounded organelle]; GO:0031410 [Name: cytoplasmic vesicle]; GO:0005615 [Name: extracellular space]; GO:0030133 [Name: transport vesicle]	GO:0008083 [Name: growth factor activity]; GO:0005179 [Name: hormone activity]; GO:0005184 [Name: neuropeptide hormone activity]; GO:0003674 [Name: molecular_function]	-	767948668; 17136078; 1034656768; 530386359
VIP	7432	7432 [Gene Symbol: VIP] [Locus Tag: ] [Chromosome: 6] [Map Location: 6q25] [Description: vasoactive intestinal peptide] [Gene Type: protein-coding]	PHM27	GO:0007611 [Name: learning or memory]; GO:0045732 [Name: positive regulation of protein catabolic process]; GO:0060406 [Name: positive regulation of penile erection]; GO:0070459 [Name: prolactin secretion]; GO:0032880 [Name: regulation of protein localization]; GO:0007186 [Name: G-protein coupled receptor signaling pathway]; GO:0043066 [Name: negative regulation of apoptotic process]; GO:0010579 …	GO:0043025 [Name: neuronal cell body]; GO:0005576 [Name: extracellular region]	GO:0005179 [Name: hormone activity]; GO:0005515 [Name: protein binding]; GO:0005184 [Name: neuropeptide hormone activity]	-	578812965; 37588853; 530384043; 4507897
PYY3	644059	644059 [Gene Symbol: PYY3] [Locus Tag: ] [Chromosome: X] [Map Location: Xp11.22] [Description: peptide YY, 3 (pseudogene)] [Gene Type: pseudo]	PYY-III	GO:0007267 [Name: cell-cell signaling]; GO:0007218 [Name: neuropeptide signaling pathway]; GO:0032098 [Name: regulation of appetite]; GO:0007631 [Name: feeding behavior]; GO:0007586 [Name: digestion]	GO:0005615 [Name: extracellular space]	GO:0001664 [Name: G-protein coupled receptor binding]; GO:0005184 [Name: neuropeptide hormone activity]	-
LHB	3972	3972 [Gene Symbol: LHB] [Locus Tag: ] [Chromosome: 19] [Map Location: 19q13.32] [Description: luteinizing hormone beta polypeptide] [Gene Type: protein-coding]	CGB4; HH23; LSH-B; LSH-beta	GO:0007165 [Name: signal transduction]; GO:0006701 [Name: progesterone biosynthetic process]; GO:0008584 [Name: male gonad development]; GO:0007267 [Name: cell-cell signaling]; GO:0016486 [Name: peptide hormone processing]	GO:0070062 [Name: extracellular exosome]; GO:0005576 [Name: extracellular region]; GO:0005796 [Name: Golgi lumen]	GO:0005179 [Name: hormone activity]; GO:0005102 [Name: receptor binding]	hsa04080 [Pathway Title: Neuroactive ligand-receptor interaction]; hsa04917 [Pathway Title: Prolactin signaling pathway]; hsa04913 [Pathway Title: Ovarian steroidogenesis]; hsa04912 [Pathway Title: GnRH signaling pathway]	; 4504989; 768009259
CGB2	114336	114336 [Gene Symbol: CGB2] [Locus Tag: ] [Chromosome: 19] [Map Location: 19q13.32] [Description: chorionic gonadotropin beta subunit 2] [Gene Type: protein-coding]	-	-	GO:0005576 [Name: extracellular region]	GO:0005179 [Name: hormone activity]	-	975830183; 530415625; 132566538
GPHB5	122876	122876 [Gene Symbol: GPHB5] [Locus Tag: ] [Chromosome: 14] [Map Location: 14q23.2] [Description: glycoprotein hormone beta 5] [Gene Type: protein-coding]	ZLUT1; B5; GPB5	GO:0002155 [Name: regulation of thyroid hormone mediated signaling pathway]	GO:0005576 [Name: extracellular region]	GO:0005179 [Name: hormone activity]	-	346422495
NXPE1	120400	120400 [Gene Symbol: NXPE1] [Locus Tag: ] [Chromosome: 11] [Map Location: 11q23.2] [Description: neurexophilin and PC-esterase domain family member 1] [Gene Type: protein-coding]	FAM55A	-	GO:0005576 [Name: extracellular region]	-	-	767969579; 767969575; 767969577; 767969581; 767969573; 767969583; ; 169234964
SPX	80763	80763 [Gene Symbol: SPX] [Locus Tag: ] [Chromosome: 12] [Map Location: 12p12.1] [Description: spexin hormone] [Gene Type: protein-coding]	C12orf39	GO:0035814 [Name: negative regulation of renal sodium excretion]; GO:0010459 [Name: negative regulation of heart rate]; GO:0003084 [Name: positive regulation of systemic arterial blood pressure]; GO:0051930 [Name: regulation of sensory perception of pain]; GO:0032099 [Name: negative regulation of appetite]; GO:0044539 [Name: long-chain fatty acid import]	GO:0005615 [Name: extracellular space]; GO:0030133 [Name: transport vesicle]	GO:0005184 [Name: neuropeptide hormone activity]	-	13386482;
