# Supplementary material for: Copy number alteration of neuropeptides and receptors in multiple cancers
Source: Sci Rep. 2017 Jul 4;7:4598. doi: 10.1038/s41598-017-04832-0 (PMC5496884; doi:10.1038/s41598-017-04832-0)
Supplement: Supplementary file 3 — Table S3 [file 41598_2017_4832_MOESM3_ESM.xls]

## Sheet: NP_receptor
Neuropeptide	Receptor	Neuropeptide description	Receptor description
ADCYAP1	ADCYAP1R1	adenylate cyclase activating polypeptide 1 (pituitary)	adenylate cyclase activating polypeptide 1 (pituitary) receptor type I
ADCYAP1	SCTR	adenylate cyclase activating polypeptide 1 (pituitary)	secretin receptor
ADCYAP1	VIPR1	adenylate cyclase activating polypeptide 1 (pituitary)	vasoactive intestinal peptide receptor 1
ADCYAP1	VIPR2	adenylate cyclase activating polypeptide 1 (pituitary)	vasoactive intestinal peptide receptor 2
ADIPOQ	ADIPOR1	adiponectin, C1Q and collagen domain containing	adiponectin receptor 1
ADIPOQ	ADIPOR2	adiponectin, C1Q and collagen domain containing	adiponectin receptor 2
ADM	CALCR	adrenomedullin	calcitonin receptor
ADM	CALCRL	adrenomedullin	calcitonin receptor-like
ADM	GPR182	adrenomedullin	G protein-coupled receptor 182
ADM	MRGPRX2	adrenomedullin	MAS-related GPR, member X2
ADM	RAMP2	adrenomedullin	receptor (G protein-coupled) activity modifying protein 2
ADM2	CALCR	adrenomedullin 2	calcitonin receptor
ADM2	CALCRL	adrenomedullin 2	calcitonin receptor-like
ADM2	RAMP1	adrenomedullin 2	receptor (G protein-coupled) activity modifying protein 1
AGRP	MC3R	agouti related protein homolog (mouse)	melanocortin 3 receptor
AGRP	MC4R	agouti related protein homolog (mouse)	melanocortin 4 receptor
AGRP	MC5R	agouti related protein homolog (mouse)	melanocortin 5 receptor
AGRP	SDC3	agouti related protein homolog (mouse)	syndecan 3
AGT	AGTR1	angiotensinogen (serpin peptidase inhibitor, clade A, member 8)	angiotensin II receptor, type 1
AGT	AGTR2	angiotensinogen (serpin peptidase inhibitor, clade A, member 8)	angiotensin II receptor, type 2
AGT	LRP2	angiotensinogen (serpin peptidase inhibitor, clade A, member 8)	low density lipoprotein receptor-related protein 2
AGT	MAS1	angiotensinogen (serpin peptidase inhibitor, clade A, member 8)	MAS1 oncogene
APLN	APLNR	apelin	apelin receptor
AVP	AVPR1A	arginine vasopressin	arginine vasopressin receptor 1A
AVP	AVPR1B	arginine vasopressin	arginine vasopressin receptor 1B
AVP	AVPR2	arginine vasopressin	arginine vasopressin receptor 2
AVP	OXTR	arginine vasopressin	oxytocin receptor
CALCA	CALCR	calcitonin-related polypeptide alpha	calcitonin receptor
CALCA	CALCRL	calcitonin-related polypeptide alpha	calcitonin receptor-like
CALCA	RAMP1	calcitonin-related polypeptide alpha	receptor (G protein-coupled) activity modifying protein 1
CALCA	RAMP2	calcitonin-related polypeptide alpha	receptor (G protein-coupled) activity modifying protein 2
CALCB	CALCR	calcitonin-related polypeptide beta	calcitonin receptor
CALCB	CALCRL	calcitonin-related polypeptide beta	calcitonin receptor-like
CALCB	RAMP1	calcitonin-related polypeptide beta	receptor (G protein-coupled) activity modifying protein 1
CCK	CCKAR	cholecystokinin	cholecystokinin A receptor
CCK	CCKBR	cholecystokinin	cholecystokinin B receptor
CGA	FSHR	glycoprotein hormones, alpha polypeptide	follicle stimulating hormone receptor
CGA	LHCGR	glycoprotein hormones, alpha polypeptide	luteinizing hormone/choriogonadotropin receptor
CGA	SIRPA	glycoprotein hormones, alpha polypeptide	signal-regulatory protein alpha
CGA	TSHR	glycoprotein hormones, alpha polypeptide	thyroid stimulating hormone receptor
CORT	GHSR	cortistatin	growth hormone secretagogue receptor
CORT	MRGPRX2	cortistatin	MAS-related GPR, member X2
CORT	SSTR1	cortistatin	somatostatin receptor 1
CORT	SSTR2	cortistatin	somatostatin receptor 2
CORT	SSTR3	cortistatin	somatostatin receptor 3
CORT	SSTR4	cortistatin	somatostatin receptor 4
CORT	SSTR5	cortistatin	somatostatin receptor 5
CRH	CRHR1	corticotropin releasing hormone	corticotropin releasing hormone receptor 1
CRH	CRHR2	corticotropin releasing hormone	corticotropin releasing hormone receptor 2
CRH	MC2R	corticotropin releasing hormone	melanocortin 2 receptor (adrenocorticotropic hormone)
CSH2	PRLR	chorionic somatomammotropin hormone 2	prolactin receptor
CSHL1	GHR	chorionic somatomammotropin hormone-like 1	growth hormone receptor
CSHL1	PRLR	chorionic somatomammotropin hormone-like 1	prolactin receptor
DKK1	KREMEN1	dickkopf WNT signaling pathway inhibitor 1	kringle containing transmembrane protein 1
DKK1	KREMEN2	dickkopf WNT signaling pathway inhibitor 1	kringle containing transmembrane protein 2
DKK1	LRP5	dickkopf WNT signaling pathway inhibitor 1	low density lipoprotein receptor-related protein 5
DKK1	LRP6	dickkopf WNT signaling pathway inhibitor 1	low density lipoprotein receptor-related protein 6
DKK2	KREMEN2	dickkopf WNT signaling pathway inhibitor 2	kringle containing transmembrane protein 2
DKK2	LRP6	dickkopf WNT signaling pathway inhibitor 2	low density lipoprotein receptor-related protein 6
EDN1	EDNRA	endothelin 1	endothelin receptor type A
EDN1	EDNRB	endothelin 1	endothelin receptor type B
EDN1	ADGRL4	endothelin 1	adhesion G protein-coupled receptor L4
EDN1	KEL	endothelin 1	Kell blood group, metallo-endopeptidase
EDN2	EDNRA	endothelin 2	endothelin receptor type A
EDN2	EDNRB	endothelin 2	endothelin receptor type B
EDN2	KEL	endothelin 2	Kell blood group, metallo-endopeptidase
EDN3	EDNRA	endothelin 3	endothelin receptor type A
EDN3	EDNRB	endothelin 3	endothelin receptor type B
EDN3	KEL	endothelin 3	Kell blood group, metallo-endopeptidase
GAL	GALR1	galanin/GMAP prepropeptide	galanin receptor 1
GAL	GALR2	galanin/GMAP prepropeptide	galanin receptor 2
GAL	GALR3	galanin/GMAP prepropeptide	galanin receptor 3
GAL	GPR151	galanin/GMAP prepropeptide	G protein-coupled receptor 151
GALP	GALR1	galanin-like peptide	galanin receptor 1
GALP	GALR2	galanin-like peptide	galanin receptor 2
GALP	GALR3	galanin-like peptide	galanin receptor 3
GAST	CCKBR	gastrin	cholecystokinin B receptor
GCG	GCGR	glucagon	glucagon receptor
GCG	GLP1R	glucagon	glucagon-like peptide 1 receptor
GCG	GLP2R	glucagon	glucagon-like peptide 2 receptor
GH2	GHR	growth hormone 2	growth hormone receptor
GHRH	GHRHR	growth hormone releasing hormone	growth hormone releasing hormone receptor
GHRH	VIPR1	growth hormone releasing hormone	vasoactive intestinal peptide receptor 1
GHRL	GHRHR	ghrelin/obestatin prepropeptide	growth hormone releasing hormone receptor
GHRL	GHSR	ghrelin/obestatin prepropeptide	growth hormone secretagogue receptor
GHRL	GPR39	ghrelin/obestatin prepropeptide	G protein-coupled receptor 39
GHRL	MLNR	ghrelin/obestatin prepropeptide	motilin receptor
GIP	DPP4	gastric inhibitory polypeptide	dipeptidyl-peptidase 4
GIP	GIPR	gastric inhibitory polypeptide	gastric inhibitory polypeptide receptor
GIP	INSR	gastric inhibitory polypeptide	insulin receptor
GNRH1	GNRHR	gonadotropin-releasing hormone 1 (luteinizing-releasing hormone)	gonadotropin-releasing hormone receptor
GNRH2	GNRHR	gonadotropin-releasing hormone 2	gonadotropin-releasing hormone receptor
GPHA2	TSHR	glycoprotein hormone alpha 2	thyroid stimulating hormone receptor
GRP	BRS3	gastrin-releasing peptide	bombesin-like receptor 3
GRP	GRPR	gastrin-releasing peptide	gastrin-releasing peptide receptor
GRP	NMBR	gastrin-releasing peptide	neuromedin B receptor
HCRT	HCRTR1	hypocretin (orexin) neuropeptide precursor	hypocretin (orexin) receptor 1
HCRT	HCRTR2	hypocretin (orexin) neuropeptide precursor	hypocretin (orexin) receptor 2
HCRT	NPFFR2	hypocretin (orexin) neuropeptide precursor	neuropeptide FF receptor 2
IAPP	CALCR	islet amyloid polypeptide	calcitonin receptor
IAPP	RAMP1	islet amyloid polypeptide	receptor (G protein-coupled) activity modifying protein 1
IAPP	RAMP2	islet amyloid polypeptide	receptor (G protein-coupled) activity modifying protein 2
IAPP	RAMP3	islet amyloid polypeptide	receptor (G protein-coupled) activity modifying protein 3
IGF1	IGF1R	insulin-like growth factor 1 (somatomedin C)	insulin-like growth factor 1 receptor
IGF1	INSR	insulin-like growth factor 1 (somatomedin C)	insulin receptor
IGF2	IGF1R	insulin-like growth factor 2 (somatomedin A)	insulin-like growth factor 1 receptor
IGF2	IGF2R	insulin-like growth factor 2 (somatomedin A)	insulin-like growth factor 2 receptor
IGF2	INSR	insulin-like growth factor 2 (somatomedin A)	insulin receptor
INS	IGF1R	insulin	insulin-like growth factor 1 receptor
INS	INSR	insulin	insulin receptor
INS	LRP2	insulin	low density lipoprotein receptor-related protein 2
INSL3	RXFP2	insulin-like 3 (Leydig cell)	relaxin/insulin-like family peptide receptor 2
KISS1	KISS1R	KiSS-1 metastasis-suppressor	KISS1 receptor
KISS1	MMP24	KiSS-1 metastasis-suppressor	matrix metallopeptidase 24 (membrane-inserted)
KNG1	BDKRB1	kininogen 1	bradykinin receptor B1
KNG1	BDKRB2	kininogen 1	bradykinin receptor B2
KNG1	CD93	kininogen 1	CD93 molecule
KNG1	GP1BA	kininogen 1	glycoprotein Ib (platelet), alpha polypeptide
KNG1	GPR135	kininogen 1	G protein-coupled receptor 135
KNG1	ITGAM	kininogen 1	integrin, alpha M (complement component 3 receptor 3 subunit)
KNG1	ITGB2	kininogen 1	integrin, beta 2 (complement component 3 receptor 3 and 4 subunit)
KNG1	PLAUR	kininogen 1	plasminogen activator, urokinase receptor
KNG1	RXFP4	kininogen 1	relaxin/insulin-like family peptide receptor 4
KNG1	SDC2	kininogen 1	syndecan 2
LEP	LEPR	leptin	leptin receptor
LEP	LRP2	leptin	low density lipoprotein receptor-related protein 2
MLN	MLNR	motilin	motilin receptor
NAMPT	INSR	nicotinamide phosphoribosyltransferase	insulin receptor
NMB	BRS3	neuromedin B	bombesin-like receptor 3
NMB	GRPR	neuromedin B	gastrin-releasing peptide receptor
NMB	NMBR	neuromedin B	neuromedin B receptor
NMS	NMUR1	neuromedin S	neuromedin U receptor 1
NMS	NMUR2	neuromedin S	neuromedin U receptor 2
NMU	NMUR1	neuromedin U	neuromedin U receptor 1
NMU	NMUR2	neuromedin U	neuromedin U receptor 2
NPB	NPBWR1	neuropeptide B	neuropeptides B/W receptor 1
NPB	NPBWR2	neuropeptide B	neuropeptides B/W receptor 2
NPFF	NPFFR1	neuropeptide FF-amide peptide precursor	neuropeptide FF receptor 1
NPFF	NPFFR2	neuropeptide FF-amide peptide precursor	neuropeptide FF receptor 2
NPPA	NPR1	natriuretic peptide A	natriuretic peptide receptor 1
NPPA	NPR3	natriuretic peptide A	natriuretic peptide receptor 3
NPPB	NPR1	natriuretic peptide B	natriuretic peptide receptor 1
NPPB	NPR2	natriuretic peptide B	natriuretic peptide receptor 2
NPPB	NPR3	natriuretic peptide B	natriuretic peptide receptor 3
NPPC	NPR2	natriuretic peptide C	natriuretic peptide receptor 2
NPPC	NPR3	natriuretic peptide C	natriuretic peptide receptor 3
NPS	NPSR1	neuropeptide S	neuropeptide S receptor 1
NPVF	NPFFR1	neuropeptide VF precursor	neuropeptide FF receptor 1
NPVF	NPFFR2	neuropeptide VF precursor	neuropeptide FF receptor 2
NPW	NPBWR1	neuropeptide W	neuropeptides B/W receptor 1
NPW	NPBWR2	neuropeptide W	neuropeptides B/W receptor 2
NPY	FAP	neuropeptide Y	fibroblast activation protein, alpha
NPY	MC4R	neuropeptide Y	melanocortin 4 receptor
NPY	NPFFR2	neuropeptide Y	neuropeptide FF receptor 2
NPY	NPY1R	neuropeptide Y	neuropeptide Y receptor Y1
NPY	NPY2R	neuropeptide Y	neuropeptide Y receptor Y2
NPY	NPY4R	neuropeptide Y	neuropeptide Y receptor Y4
NPY	NPY5R	neuropeptide Y	neuropeptide Y receptor Y5
NPY	PRLHR	neuropeptide Y	prolactin releasing hormone receptor
NTS	NGFR	neurotensin	nerve growth factor receptor
NTS	NTSR1	neurotensin	neurotensin receptor 1 (high affinity)
NTS	NTSR2	neurotensin	neurotensin receptor 2
NTS	SORT1	neurotensin	sortilin 1
NUCB2	ERAP1	nucleobindin 2	endoplasmic reticulum aminopeptidase 1
NXPH1	NRXN1	neurexophilin 1	neurexin 1
NXPH1	NRXN2	neurexophilin 1	neurexin 2
NXPH1	NRXN3	neurexophilin 1	neurexin 3
NXPH2	NRXN1	neurexophilin 2	neurexin 1
NXPH3	NRXN1	neurexophilin 3	neurexin 1
NXPH3	NRXN2	neurexophilin 3	neurexin 2
NXPH3	NRXN3	neurexophilin 3	neurexin 3
OXT	AVPR1A	oxytocin/neurophysin I prepropeptide	arginine vasopressin receptor 1A
OXT	AVPR1B	oxytocin/neurophysin I prepropeptide	arginine vasopressin receptor 1B
OXT	AVPR2	oxytocin/neurophysin I prepropeptide	arginine vasopressin receptor 2
OXT	OXTR	oxytocin/neurophysin I prepropeptide	oxytocin receptor
PDYN	OPRD1	prodynorphin	opioid receptor, delta 1
PDYN	OPRK1	prodynorphin	opioid receptor, kappa 1
PDYN	OPRM1	prodynorphin	opioid receptor, mu 1
PENK	MRGPRX1	proenkephalin	MAS-related GPR, member X1
PENK	OGFR	proenkephalin	opioid growth factor receptor
PENK	OPRD1	proenkephalin	opioid receptor, delta 1
PENK	OPRK1	proenkephalin	opioid receptor, kappa 1
PENK	OPRM1	proenkephalin	opioid receptor, mu 1
PMCH	MCHR1	pro-melanin-concentrating hormone	melanin-concentrating hormone receptor 1
PMCH	MCHR2	pro-melanin-concentrating hormone	melanin-concentrating hormone receptor 2
PNOC	OPRL1	prepronociceptin	opiate receptor-like 1
POMC	MC1R	proopiomelanocortin	melanocortin 1 receptor (alpha melanocyte stimulating hormone receptor)
POMC	MC2R	proopiomelanocortin	melanocortin 2 receptor (adrenocorticotropic hormone)
POMC	MC3R	proopiomelanocortin	melanocortin 3 receptor
POMC	MC4R	proopiomelanocortin	melanocortin 4 receptor
POMC	MC5R	proopiomelanocortin	melanocortin 5 receptor
POMC	OPRD1	proopiomelanocortin	opioid receptor, delta 1
POMC	OPRK1	proopiomelanocortin	opioid receptor, kappa 1
POMC	OPRM1	proopiomelanocortin	opioid receptor, mu 1
PPY	NPY1R	pancreatic polypeptide	neuropeptide Y receptor Y1
PPY	NPY2R	pancreatic polypeptide	neuropeptide Y receptor Y2
PPY	NPY4R	pancreatic polypeptide	neuropeptide Y receptor Y4
PPY	NPY5R	pancreatic polypeptide	neuropeptide Y receptor Y5
PRL	PRLR	prolactin	prolactin receptor
PRLH	PRLHR	prolactin releasing hormone	prolactin releasing hormone receptor
PROK1	PROKR1	prokineticin 1	prokineticin receptor 1
PROK1	PROKR2	prokineticin 1	prokineticin receptor 2
PROK2	PROKR1	prokineticin 2	prokineticin receptor 1
PROK2	PROKR2	prokineticin 2	prokineticin receptor 2
PTH	PTH1R	parathyroid hormone	parathyroid hormone 1 receptor
PTH	PTH2R	parathyroid hormone	parathyroid hormone 2 receptor
PTH2	PTH1R	parathyroid hormone 2	parathyroid hormone 1 receptor
PTH2	PTH2R	parathyroid hormone 2	parathyroid hormone 2 receptor
PTHLH	PRLHR	parathyroid hormone-like hormone	prolactin releasing hormone receptor
PTHLH	PTH1R	parathyroid hormone-like hormone	parathyroid hormone 1 receptor
PTHLH	PTH2R	parathyroid hormone-like hormone	parathyroid hormone 2 receptor
PYY	FAP	peptide YY	fibroblast activation protein, alpha
PYY	NPY1R	peptide YY	neuropeptide Y receptor Y1
PYY	NPY2R	peptide YY	neuropeptide Y receptor Y2
PYY	NPY4R	peptide YY	neuropeptide Y receptor Y4
PYY	NPY5R	peptide YY	neuropeptide Y receptor Y5
QRFP	P2RY14	pyroglutamylated RFamide peptide	purinergic receptor P2Y, G-protein coupled, 14
QRFP	QRFPR	pyroglutamylated RFamide peptide	pyroglutamylated RFamide peptide receptor
RLN1	RXFP1	relaxin 1	relaxin/insulin-like family peptide receptor 1
RLN1	RXFP2	relaxin 1	relaxin/insulin-like family peptide receptor 2
RLN2	RXFP1	relaxin 2	relaxin/insulin-like family peptide receptor 1
RLN2	RXFP2	relaxin 2	relaxin/insulin-like family peptide receptor 2
RLN3	RXFP1	relaxin 3	relaxin/insulin-like family peptide receptor 1
RLN3	RXFP2	relaxin 3	relaxin/insulin-like family peptide receptor 2
RLN3	RXFP3	relaxin 3	relaxin/insulin-like family peptide receptor 3
RLN3	RXFP4	relaxin 3	relaxin/insulin-like family peptide receptor 4
SCT	SCTR	secretin	secretin receptor
SCT	VIPR1	secretin	vasoactive intestinal peptide receptor 1
SCT	VIPR2	secretin	vasoactive intestinal peptide receptor 2
SST	SSTR1	somatostatin	somatostatin receptor 1
SST	SSTR2	somatostatin	somatostatin receptor 2
SST	SSTR3	somatostatin	somatostatin receptor 3
SST	SSTR4	somatostatin	somatostatin receptor 4
SST	SSTR5	somatostatin	somatostatin receptor 5
TAC1	TACR1	tachykinin, precursor 1	tachykinin receptor 1
TAC1	TACR2	tachykinin, precursor 1	tachykinin receptor 2
TAC1	TACR3	tachykinin, precursor 1	tachykinin receptor 3
TAC3	TACR1	tachykinin 3	tachykinin receptor 1
TAC3	TACR2	tachykinin 3	tachykinin receptor 2
TAC3	TACR3	tachykinin 3	tachykinin receptor 3
TAC4	TACR1	tachykinin 4 (hemokinin)	tachykinin receptor 1
TAC4	TACR2	tachykinin 4 (hemokinin)	tachykinin receptor 2
TAC4	TACR3	tachykinin 4 (hemokinin)	tachykinin receptor 3
TRH	TRHR	thyrotropin-releasing hormone	thyrotropin-releasing hormone receptor
UCN	CRHR1	urocortin	corticotropin releasing hormone receptor 1
UCN	CRHR2	urocortin	corticotropin releasing hormone receptor 2
UCN2	CRHR1	urocortin 2	corticotropin releasing hormone receptor 1
UCN2	CRHR2	urocortin 2	corticotropin releasing hormone receptor 2
UCN2	IL10RB	urocortin 2	interleukin 10 receptor, beta
UCN3	CRHR1	urocortin 3	corticotropin releasing hormone receptor 1
UCN3	CRHR2	urocortin 3	corticotropin releasing hormone receptor 2
UCN3	IL10RB	urocortin 3	interleukin 10 receptor, beta
UTS2	UTS2R	urotensin 2	urotensin 2 receptor
UTS2B	UTS2R	urotensin 2B	urotensin 2 receptor
VIP	ADCYAP1R1	vasoactive intestinal peptide	adenylate cyclase activating polypeptide 1 (pituitary) receptor type I
VIP	NPR3	vasoactive intestinal peptide	natriuretic peptide receptor 3
VIP	SCTR	vasoactive intestinal peptide	secretin receptor
VIP	VIPR1	vasoactive intestinal peptide	vasoactive intestinal peptide receptor 1
VIP	VIPR2	vasoactive intestinal peptide	vasoactive intestinal peptide receptor 2
LHB	LHCGR	luteinizing hormone beta polypeptide	luteinizing hormone/choriogonadotropin receptor
