# Supplementary material for: Copy number alteration of neuropeptides and receptors in multiple cancers
Source: Sci Rep. 2017 Jul 4;7:4598. doi: 10.1038/s41598-017-04832-0 (PMC5496884; doi:10.1038/s41598-017-04832-0)
Supplement: Supplementary file 4 — Table S4 [file 41598_2017_4832_MOESM4_ESM.xls]

## Sheet: TableS4_mutex_result_module1-3
GeneA	GeneB	Co-occurring P-Value	Log Odds Ratio
SDC2	CRH	0	0
SDC2	PENK	0	0
SDC2	OPRK1	0	0
SDC2	RXFP4	0	0
SDC2	NPR1	0	0
SDC2	OGFR	0	0
SDC2	MC3R	0	0
SDC2	GHSR	0	0
SDC2	SSTR4	0	0
SDC2	CRHR2	0	0
SDC2	GHRH	0	0
SDC2	SST	0	0
SDC2	NPR2	0	0
SDC2	KNG1	0	0
SDC2	UCN2	0	0
SDC2	PTH1R	0	0
SDC2	GHRL	0	0
SDC2	GHRHR	0	0
SDC2	ADCYAP1R1	0	0
SDC2	CALCR	0	0
SDC2	SSTR2	0	0
SDC2	NPY	0	0
SDC2	VIPR1	0	0
SDC2	VIPR2	0	0
SDC2	CD93	0	0
SDC2	RXFP3	0	0
SDC2	PDYN	0	0
SDC2	NPVF	0	0
SDC2	NPR3	0	0
SDC2	INSL3	0	0
SDC2	CRHR1	0	0
SDC2	MC2R	0	0
SDC2	MC5R	0	0
SDC2	RAMP3	0	0
SDC2	ADCYAP1	0	0
SDC2	RAMP2	0	0
SDC2	SSTR1	0	0
SDC2	RLN3	0	0
SDC2	PTH2	0	0
SDC2	HCRT	0	0
SDC2	GPR182	0	0
SDC2	SSTR5	0	0
SDC2	BDKRB2	0	0
SDC2	BDKRB1	0	0
SDC2	PPY	0	0
SDC2	PYY	0	0
SDC2	MLN	0	0
SDC2	ITGAM	0	0
SDC2	UCN	0	0
SDC2	POMC	0	0
SDC2	NPFF	0	0
SDC2	NPFFR2	0	0
SDC2	GPR135	0	0
SDC2	IL10RB	0	0
SDC2	NPY2R	0	0
SDC2	NPFFR1	0	0
SDC2	ITGB2	0	0
SDC2	HCRTR2	0	0
SDC2	SCT	0	0
SDC2	RXFP2	0	0
SDC2	MRGPRX1	0	0
SDC2	PTHLH	0	0
SDC2	IAPP	0	0
SDC2	RLN1	0	0
SDC2	RLN2	0	0
SDC2	PTH2R	0	0
SDC2	MRGPRX2	0	0
SDC2	PLAUR	0	0
SDC2	RXFP1	0	0
SDC2	NPY1R	0	0
SDC2	NPY5R	0	0
SDC2	VIP	0	0
SDC2	OPRM1	0	0
SDC2	SDC3	0	0
SDC2	PTH	0	0
SDC2	HCRTR1	0	0
SDC2	RAMP1	0	0
SDC2	CALCB	0	0
SDC2	ADM	0	0
SDC2	CALCA	0	0
SDC2	PRLH	0	0
SDC2	MC4R	0	0
SDC2	CALCRL	0	0
SDC2	GP1BA	0	0
SDC2	OPRD1	0	0
SDC2	CORT	0	0
SDC2	SSTR3	0	0
SDC2	NPPA	0	0
SDC2	NPPB	0	0
SDC2	PRLHR	0	0
SDC2	NPPC	0	0
SDC2	GPR39	0	0
SDC2	UCN3	0	0
SDC2	SCTR	0	0
SDC2	AGRP	0	0
SDC2	FAP	0	0
SDC2	MC1R	0	0
SDC2	ADM2	0	0
SDC2	MLNR	0	0
CRH	PENK	0	0
CRH	OPRK1	0	0
CRH	RXFP4	0	0
CRH	NPR1	0	0
CRH	OGFR	0	0
CRH	MC3R	0	0
CRH	GHSR	0	0
CRH	SSTR4	0	0
CRH	CRHR2	0	0
CRH	GHRH	0	0
CRH	SST	0	0
CRH	NPR2	0	0
CRH	KNG1	0	0
CRH	UCN2	0	0
CRH	PTH1R	0	0
CRH	GHRL	0	0
CRH	GHRHR	0	0
CRH	ADCYAP1R1	0	0
CRH	CALCR	0	0
CRH	SSTR2	0	0
CRH	NPY	0	0
CRH	VIPR1	0	0
CRH	VIPR2	0	0
CRH	CD93	0	0
CRH	RXFP3	0	0
CRH	PDYN	0	0
CRH	NPVF	0	0
CRH	NPR3	0	0
CRH	INSL3	0	0
CRH	CRHR1	0	0
CRH	MC2R	0	0
CRH	MC5R	0	0
CRH	RAMP3	0	0
CRH	ADCYAP1	0	0
CRH	RAMP2	0	0
CRH	SSTR1	0	0
CRH	RLN3	0	0
CRH	PTH2	0	0
CRH	HCRT	0	0
CRH	GPR182	0	0
CRH	SSTR5	0	0
CRH	BDKRB2	0	0
CRH	BDKRB1	0	0
CRH	PPY	0	0
CRH	PYY	0	0
CRH	MLN	0	0
CRH	ITGAM	0	0
CRH	UCN	0	0
CRH	POMC	0	0
CRH	NPFF	0	0
CRH	NPFFR2	0	0
CRH	GPR135	0	0
CRH	IL10RB	0	0
CRH	NPY2R	0	0
CRH	NPFFR1	0	0
CRH	ITGB2	0	0
CRH	HCRTR2	0	0
CRH	SCT	0	0
CRH	RXFP2	0	0
CRH	MRGPRX1	0	0
CRH	PTHLH	0	0
CRH	IAPP	0	0
CRH	RLN1	0	0
CRH	RLN2	0	0
CRH	PTH2R	0	0
CRH	MRGPRX2	0	0
CRH	PLAUR	0	0
CRH	RXFP1	0	0
CRH	NPY1R	0	0
CRH	NPY5R	0	0
CRH	VIP	0	0
CRH	OPRM1	0	0
CRH	SDC3	0	0
CRH	PTH	0	0
CRH	HCRTR1	0	0
CRH	RAMP1	0	0
CRH	CALCB	0	0
CRH	ADM	0	0
CRH	CALCA	0	0
CRH	PRLH	0	0
CRH	MC4R	0	0
CRH	CALCRL	0	0
CRH	GP1BA	0	0
CRH	OPRD1	0	0
CRH	CORT	0	0
CRH	SSTR3	0	0
CRH	NPPA	0	0
CRH	NPPB	0	0
CRH	PRLHR	0	0
CRH	NPPC	0	0
CRH	GPR39	0	0
CRH	UCN3	0	0
CRH	SCTR	0	0
CRH	AGRP	0	0
CRH	FAP	0	0
CRH	MC1R	0	0
CRH	ADM2	0	0
CRH	MLNR	0	0
PENK	OPRK1	0	0
PENK	RXFP4	0	0
PENK	NPR1	0	0
PENK	OGFR	0	0
PENK	MC3R	0	0
PENK	GHSR	0	0
PENK	SSTR4	0	0
PENK	CRHR2	0	0
PENK	GHRH	0	0
PENK	SST	0	0
PENK	NPR2	0	0
PENK	KNG1	0	0
PENK	UCN2	0	0
PENK	PTH1R	0	0
PENK	GHRL	0	0
PENK	GHRHR	0	0
PENK	ADCYAP1R1	0	0
PENK	CALCR	0	0
PENK	SSTR2	0	0
PENK	NPY	0	0
PENK	VIPR1	0	0
PENK	VIPR2	0	0
PENK	CD93	0	0
PENK	RXFP3	0	0
PENK	PDYN	0	0
PENK	NPVF	0	0
PENK	NPR3	0	0
PENK	INSL3	0	0
PENK	CRHR1	0	0
PENK	MC2R	0	0
PENK	MC5R	0	0
PENK	RAMP3	0	0
PENK	ADCYAP1	0	0
PENK	RAMP2	0	0
PENK	SSTR1	0	0
PENK	RLN3	0	0
PENK	PTH2	0	0
PENK	HCRT	0	0
PENK	GPR182	0	0
PENK	SSTR5	0	0
PENK	BDKRB2	0	0
PENK	BDKRB1	0	0
PENK	PPY	0	0
PENK	PYY	0	0
PENK	MLN	0	0
PENK	ITGAM	0	0
PENK	UCN	0	0
PENK	POMC	0	0
PENK	NPFF	0	0
PENK	NPFFR2	0	0
PENK	GPR135	0	0
PENK	IL10RB	0	0
PENK	NPY2R	0	0
PENK	NPFFR1	0	0
PENK	ITGB2	0	0
PENK	HCRTR2	0	0
PENK	SCT	0	0
PENK	RXFP2	0	0
PENK	MRGPRX1	0	0
PENK	PTHLH	0	0
PENK	IAPP	0	0
PENK	RLN1	0	0
PENK	RLN2	0	0
PENK	PTH2R	0	0
PENK	MRGPRX2	0	0
PENK	PLAUR	0	0
PENK	RXFP1	0	0
PENK	NPY1R	0	0
PENK	NPY5R	0	0
PENK	VIP	0	0
PENK	OPRM1	0	0
PENK	SDC3	0	0
PENK	PTH	0	0
PENK	HCRTR1	0	0
PENK	RAMP1	0	0
PENK	CALCB	0	0
PENK	ADM	0	0
PENK	CALCA	0	0
PENK	PRLH	0	0
PENK	MC4R	0	0
PENK	CALCRL	0	0
PENK	GP1BA	0	0
PENK	OPRD1	0	0
PENK	CORT	0	0
PENK	SSTR3	0	0
PENK	NPPA	0	0
PENK	NPPB	0	0
PENK	PRLHR	0	0
PENK	NPPC	0	0
PENK	GPR39	0	0
PENK	UCN3	0	0
PENK	SCTR	0	0
PENK	AGRP	0	0
PENK	FAP	0	0
PENK	MC1R	0	0
PENK	ADM2	0	0
PENK	MLNR	0	0
OPRK1	RXFP4	0	0
OPRK1	NPR1	0	0
OPRK1	OGFR	0	0
OPRK1	MC3R	0	0
OPRK1	GHSR	0	0
OPRK1	SSTR4	0	0
OPRK1	CRHR2	0	0
OPRK1	GHRH	0	0
OPRK1	SST	0	0
OPRK1	NPR2	0	0
OPRK1	KNG1	0	0
OPRK1	UCN2	0	0
OPRK1	PTH1R	0	0
OPRK1	GHRL	0	0
OPRK1	GHRHR	0	0
OPRK1	ADCYAP1R1	0	0
OPRK1	CALCR	0	0
OPRK1	SSTR2	0	0
OPRK1	NPY	0	0
OPRK1	VIPR1	0	0
OPRK1	VIPR2	0	0
OPRK1	CD93	0	0
OPRK1	RXFP3	0	0
OPRK1	PDYN	0	0
OPRK1	NPVF	0	0
OPRK1	NPR3	0	0
OPRK1	INSL3	0	0
OPRK1	CRHR1	0	0
OPRK1	MC2R	0	0
OPRK1	MC5R	0	0
OPRK1	RAMP3	0	0
OPRK1	ADCYAP1	0	0
OPRK1	RAMP2	0	0
OPRK1	SSTR1	0	0
OPRK1	RLN3	0	0
OPRK1	PTH2	0	0
OPRK1	HCRT	0	0
OPRK1	GPR182	0	0
OPRK1	SSTR5	0	0
OPRK1	BDKRB2	0	0
OPRK1	BDKRB1	0	0
OPRK1	PPY	0	0
OPRK1	PYY	0	0
OPRK1	MLN	0	0
OPRK1	ITGAM	0	0
OPRK1	UCN	0	0
OPRK1	POMC	0	0
OPRK1	NPFF	0	0
OPRK1	NPFFR2	0	0
OPRK1	GPR135	0	0
OPRK1	IL10RB	0	0
OPRK1	NPY2R	0	0
OPRK1	NPFFR1	0	0
OPRK1	ITGB2	0	0
OPRK1	HCRTR2	0	0
OPRK1	SCT	0	0
OPRK1	RXFP2	0	0
OPRK1	MRGPRX1	0	0
OPRK1	PTHLH	0	0
OPRK1	IAPP	0	0
OPRK1	RLN1	0	0
OPRK1	RLN2	0	0
OPRK1	PTH2R	0	0
OPRK1	MRGPRX2	0	0
OPRK1	PLAUR	0	0
OPRK1	RXFP1	0	0
OPRK1	NPY1R	0	0
OPRK1	NPY5R	0	0
OPRK1	VIP	0	0
OPRK1	OPRM1	0	0
OPRK1	SDC3	0	0
OPRK1	PTH	0	0
OPRK1	HCRTR1	0	0
OPRK1	RAMP1	0	0
OPRK1	CALCB	0	0
OPRK1	ADM	0	0
OPRK1	CALCA	0	0
OPRK1	PRLH	0	0
OPRK1	MC4R	0	0
OPRK1	CALCRL	0	0
OPRK1	GP1BA	0	0
OPRK1	OPRD1	0	0
OPRK1	CORT	0	0
OPRK1	SSTR3	0	0
OPRK1	NPPA	0	0
OPRK1	NPPB	0	0
OPRK1	PRLHR	0	0
OPRK1	NPPC	0	0
OPRK1	GPR39	0	0
OPRK1	UCN3	0	0
OPRK1	SCTR	0	0
OPRK1	AGRP	0	0
OPRK1	FAP	0	0
OPRK1	MC1R	0	0
OPRK1	ADM2	0	0
OPRK1	MLNR	0	0
RXFP4	NPR1	0	0
RXFP4	OGFR	0	0
RXFP4	MC3R	0	0
RXFP4	GHSR	0	0
RXFP4	SSTR4	0	0
RXFP4	CRHR2	0	0
RXFP4	GHRH	0	0
RXFP4	SST	0	0
RXFP4	NPR2	0	0
RXFP4	KNG1	0	0
RXFP4	UCN2	0	0
RXFP4	PTH1R	0	0
RXFP4	GHRL	0	0
RXFP4	GHRHR	0	0
RXFP4	ADCYAP1R1	0	0
RXFP4	CALCR	0	0
RXFP4	SSTR2	0	0
RXFP4	NPY	0	0
RXFP4	VIPR1	0	0
RXFP4	VIPR2	0	0
RXFP4	CD93	0	0
RXFP4	RXFP3	0	0
RXFP4	PDYN	0	0
RXFP4	NPVF	0	0
RXFP4	NPR3	0	0
RXFP4	INSL3	0	0
RXFP4	CRHR1	0	0
RXFP4	MC2R	0	0
RXFP4	MC5R	0	0
RXFP4	RAMP3	0	0
RXFP4	ADCYAP1	0	0
RXFP4	RAMP2	0	0
RXFP4	SSTR1	0	0
RXFP4	RLN3	0	0
RXFP4	PTH2	0	0
RXFP4	HCRT	0	0
RXFP4	GPR182	0	0
RXFP4	SSTR5	0	0
RXFP4	BDKRB2	0	0
RXFP4	BDKRB1	0	0
RXFP4	PPY	0	0
RXFP4	PYY	0	0
RXFP4	MLN	0	0
RXFP4	ITGAM	0	0
RXFP4	UCN	0	0
RXFP4	POMC	0	0
RXFP4	NPFF	0	0
RXFP4	NPFFR2	0	0
RXFP4	GPR135	0	0
RXFP4	IL10RB	0	0
RXFP4	NPY2R	0	0
RXFP4	NPFFR1	0	0
RXFP4	ITGB2	0	0
RXFP4	HCRTR2	0	0
RXFP4	SCT	0	0
RXFP4	RXFP2	0	0
RXFP4	MRGPRX1	0	0
RXFP4	PTHLH	0	0
RXFP4	IAPP	0	0
RXFP4	RLN1	0	0
RXFP4	RLN2	0	0
RXFP4	PTH2R	0	0
RXFP4	MRGPRX2	0	0
RXFP4	PLAUR	0	0
RXFP4	RXFP1	0	0
RXFP4	NPY1R	0	0
RXFP4	NPY5R	0	0
RXFP4	VIP	0	0
RXFP4	OPRM1	0	0
RXFP4	SDC3	0	0
RXFP4	PTH	0	0
RXFP4	HCRTR1	0	0
RXFP4	RAMP1	0	0
RXFP4	CALCB	0	0
RXFP4	ADM	0	0
RXFP4	CALCA	0	0
RXFP4	PRLH	0	0
RXFP4	MC4R	0	0
RXFP4	CALCRL	0	0
RXFP4	GP1BA	0	0
RXFP4	OPRD1	0	0
RXFP4	CORT	0	0
RXFP4	SSTR3	0	0
RXFP4	NPPA	0	0
RXFP4	NPPB	0	0
RXFP4	PRLHR	0	0
RXFP4	NPPC	0	0
RXFP4	GPR39	0	0
RXFP4	UCN3	0	0
RXFP4	SCTR	0	0
RXFP4	AGRP	0	0
RXFP4	FAP	0	0
RXFP4	MC1R	0	0
RXFP4	ADM2	0	0
RXFP4	MLNR	0	0
NPR1	OGFR	0	0
NPR1	MC3R	0	0
NPR1	GHSR	0	0
NPR1	SSTR4	0	0
NPR1	CRHR2	0	0
NPR1	GHRH	0	0
NPR1	SST	0	0
NPR1	NPR2	0	0
NPR1	KNG1	0	0
NPR1	UCN2	0	0
NPR1	PTH1R	0	0
NPR1	GHRL	0	0
NPR1	GHRHR	0	0
NPR1	ADCYAP1R1	0	0
NPR1	CALCR	0	0
NPR1	SSTR2	0	0
NPR1	NPY	0	0
NPR1	VIPR1	0	0
NPR1	VIPR2	0	0
NPR1	CD93	0	0
NPR1	RXFP3	0	0
NPR1	PDYN	0	0
NPR1	NPVF	0	0
NPR1	NPR3	0	0
NPR1	INSL3	0	0
NPR1	CRHR1	0	0
NPR1	MC2R	0	0
NPR1	MC5R	0	0
NPR1	RAMP3	0	0
NPR1	ADCYAP1	0	0
NPR1	RAMP2	0	0
NPR1	SSTR1	0	0
NPR1	RLN3	0	0
NPR1	PTH2	0	0
NPR1	HCRT	0	0
NPR1	GPR182	0	0
NPR1	SSTR5	0	0
NPR1	BDKRB2	0	0
NPR1	BDKRB1	0	0
NPR1	PPY	0	0
NPR1	PYY	0	0
NPR1	MLN	0	0
NPR1	ITGAM	0	0
NPR1	UCN	0	0
NPR1	POMC	0	0
NPR1	NPFF	0	0
NPR1	NPFFR2	0	0
NPR1	GPR135	0	0
NPR1	IL10RB	0	0
NPR1	NPY2R	0	0
NPR1	NPFFR1	0	0
NPR1	ITGB2	0	0
NPR1	HCRTR2	0	0
NPR1	SCT	0	0
NPR1	RXFP2	0	0
NPR1	MRGPRX1	0	0
NPR1	PTHLH	0	0
NPR1	IAPP	0	0
NPR1	RLN1	0	0
NPR1	RLN2	0	0
NPR1	PTH2R	0	0
NPR1	MRGPRX2	0	0
NPR1	PLAUR	0	0
NPR1	RXFP1	0	0
NPR1	NPY1R	0	0
NPR1	NPY5R	0	0
NPR1	VIP	0	0
NPR1	OPRM1	0	0
NPR1	SDC3	0	0
NPR1	PTH	0	0
NPR1	HCRTR1	0	0
NPR1	RAMP1	0	0
NPR1	CALCB	0	0
NPR1	ADM	0	0
NPR1	CALCA	0	0
NPR1	PRLH	0	0
NPR1	MC4R	0	0
NPR1	CALCRL	0	0
NPR1	GP1BA	0	0
NPR1	OPRD1	0	0
NPR1	CORT	0	0
NPR1	SSTR3	0	0
NPR1	NPPA	0	0
NPR1	NPPB	0	0
NPR1	PRLHR	0	0
NPR1	NPPC	0	0
NPR1	GPR39	0	0
NPR1	UCN3	0	0
NPR1	SCTR	0	0
NPR1	AGRP	0	0
NPR1	FAP	0	0
NPR1	MC1R	0	0
NPR1	ADM2	0	0
NPR1	MLNR	0	0
OGFR	MC3R	0	0
OGFR	GHSR	0	0
OGFR	SSTR4	0	0
OGFR	CRHR2	0	0
OGFR	GHRH	0	0
OGFR	SST	0	0
OGFR	NPR2	0	0
OGFR	KNG1	0	0
OGFR	UCN2	0	0
OGFR	PTH1R	0	0
OGFR	GHRL	0	0
OGFR	GHRHR	0	0
OGFR	ADCYAP1R1	0	0
OGFR	CALCR	0	0
OGFR	SSTR2	0	0
OGFR	NPY	0	0
OGFR	VIPR1	0	0
OGFR	VIPR2	0	0
OGFR	CD93	0	0
OGFR	RXFP3	0	0
OGFR	PDYN	0	0
OGFR	NPVF	0	0
OGFR	NPR3	0	0
OGFR	INSL3	0	0
OGFR	CRHR1	0	0
OGFR	MC2R	0	0
OGFR	MC5R	0	0
OGFR	RAMP3	0	0
OGFR	ADCYAP1	0	0
OGFR	RAMP2	0	0
OGFR	SSTR1	0	0
OGFR	RLN3	0	0
OGFR	PTH2	0	0
OGFR	HCRT	0	0
OGFR	GPR182	0	0
OGFR	SSTR5	0	0
OGFR	BDKRB2	0	0
OGFR	BDKRB1	0	0
OGFR	PPY	0	0
OGFR	PYY	0	0
OGFR	MLN	0	0
OGFR	ITGAM	0	0
OGFR	UCN	0	0
OGFR	POMC	0	0
OGFR	NPFF	0	0
OGFR	NPFFR2	0	0
OGFR	GPR135	0	0
OGFR	IL10RB	0	0
OGFR	NPY2R	0	0
OGFR	NPFFR1	0	0
OGFR	ITGB2	0	0
OGFR	HCRTR2	0	0
OGFR	SCT	0	0
OGFR	RXFP2	0	0
OGFR	MRGPRX1	0	0
OGFR	PTHLH	0	0
OGFR	IAPP	0	0
OGFR	RLN1	0	0
OGFR	RLN2	0	0
OGFR	PTH2R	0	0
OGFR	MRGPRX2	0	0
OGFR	PLAUR	0	0
OGFR	RXFP1	0	0
OGFR	NPY1R	0	0
OGFR	NPY5R	0	0
OGFR	VIP	0	0
OGFR	OPRM1	0	0
OGFR	SDC3	0	0
OGFR	PTH	0	0
OGFR	HCRTR1	0	0
OGFR	RAMP1	0	0
OGFR	CALCB	0	0
OGFR	ADM	0	0
OGFR	CALCA	0	0
OGFR	PRLH	0	0
OGFR	MC4R	0	0
OGFR	CALCRL	0	0
OGFR	GP1BA	0	0
OGFR	OPRD1	0	0
OGFR	CORT	0	0
OGFR	SSTR3	0	0
OGFR	NPPA	0	0
OGFR	NPPB	0	0
OGFR	PRLHR	0	0
OGFR	NPPC	0	0
OGFR	GPR39	0	0
OGFR	UCN3	0	0
OGFR	SCTR	0	0
OGFR	AGRP	0	0
OGFR	FAP	0	0
OGFR	MC1R	0	0
OGFR	ADM2	0	0
OGFR	MLNR	0	0
MC3R	GHSR	0	0
MC3R	SSTR4	0	0
MC3R	CRHR2	0	0
MC3R	GHRH	0	0
MC3R	SST	0	0
MC3R	NPR2	0	0
MC3R	KNG1	0	0
MC3R	UCN2	0	0
MC3R	PTH1R	0	0
MC3R	GHRL	0	0
MC3R	GHRHR	0	0
MC3R	ADCYAP1R1	0	0
MC3R	CALCR	0	0
MC3R	SSTR2	0	0
MC3R	NPY	0	0
MC3R	VIPR1	0	0
MC3R	VIPR2	0	0
MC3R	CD93	0	0
MC3R	RXFP3	0	0
MC3R	PDYN	0	0
MC3R	NPVF	0	0
MC3R	NPR3	0	0
MC3R	INSL3	0	0
MC3R	CRHR1	0	0
MC3R	MC2R	0	0
MC3R	MC5R	0	0
MC3R	RAMP3	0	0
MC3R	ADCYAP1	0	0
MC3R	RAMP2	0	0
MC3R	SSTR1	0	0
MC3R	RLN3	0	0
MC3R	PTH2	0	0
MC3R	HCRT	0	0
MC3R	GPR182	0	0
MC3R	SSTR5	0	0
MC3R	BDKRB2	0	0
MC3R	BDKRB1	0	0
MC3R	PPY	0	0
MC3R	PYY	0	0
MC3R	MLN	0	0
MC3R	ITGAM	0	0
MC3R	UCN	0	0
MC3R	POMC	0	0
MC3R	NPFF	0	0
MC3R	NPFFR2	0	0
MC3R	GPR135	0	0
MC3R	IL10RB	0	0
MC3R	NPY2R	0	0
MC3R	NPFFR1	0	0
MC3R	ITGB2	0	0
MC3R	HCRTR2	0	0
MC3R	SCT	0	0
MC3R	RXFP2	0	0
MC3R	MRGPRX1	0	0
MC3R	PTHLH	0	0
MC3R	IAPP	0	0
MC3R	RLN1	0	0
MC3R	RLN2	0	0
MC3R	PTH2R	0	0
MC3R	MRGPRX2	0	0
MC3R	PLAUR	0	0
MC3R	RXFP1	0	0
MC3R	NPY1R	0	0
MC3R	NPY5R	0	0
MC3R	VIP	0	0
MC3R	OPRM1	0	0
MC3R	SDC3	0	0
MC3R	PTH	0	0
MC3R	HCRTR1	0	0
MC3R	RAMP1	0	0
MC3R	CALCB	0	0
MC3R	ADM	0	0
MC3R	CALCA	0	0
MC3R	PRLH	0	0
MC3R	MC4R	0	0
MC3R	CALCRL	0	0
MC3R	GP1BA	0	0
MC3R	OPRD1	0	0
MC3R	CORT	0	0
MC3R	SSTR3	0	0
MC3R	NPPA	0	0
MC3R	NPPB	0	0
MC3R	PRLHR	0	0
MC3R	NPPC	0	0
MC3R	GPR39	0	0
MC3R	UCN3	0	0
MC3R	SCTR	0	0
MC3R	AGRP	0	0
MC3R	FAP	0	0
MC3R	MC1R	0	0
MC3R	ADM2	0	0
MC3R	MLNR	0	0
GHSR	SSTR4	0	0
GHSR	CRHR2	0	0
GHSR	GHRH	0	0
GHSR	SST	0	0
GHSR	NPR2	0	0
GHSR	KNG1	0	0
GHSR	UCN2	0	0
GHSR	PTH1R	0	0
GHSR	GHRL	0	0
GHSR	GHRHR	0	0
GHSR	ADCYAP1R1	0	0
GHSR	CALCR	0	0
GHSR	SSTR2	0	0
GHSR	NPY	0	0
GHSR	VIPR1	0	0
GHSR	VIPR2	0	0
GHSR	CD93	0	0
GHSR	RXFP3	0	0
GHSR	PDYN	0	0
GHSR	NPVF	0	0
GHSR	NPR3	0	0
GHSR	INSL3	0	0
GHSR	CRHR1	0	0
GHSR	MC2R	0	0
GHSR	MC5R	0	0
GHSR	RAMP3	0	0
GHSR	ADCYAP1	0	0
GHSR	RAMP2	0	0
GHSR	SSTR1	0	0
GHSR	RLN3	0	0
GHSR	PTH2	0	0
GHSR	HCRT	0	0
GHSR	GPR182	0	0
GHSR	SSTR5	0	0
GHSR	BDKRB2	0	0
GHSR	BDKRB1	0	0
GHSR	PPY	0	0
GHSR	PYY	0	0
GHSR	MLN	0	0
GHSR	ITGAM	0	0
GHSR	UCN	0	0
GHSR	POMC	0	0
GHSR	NPFF	0	0
GHSR	NPFFR2	0	0
GHSR	GPR135	0	0
GHSR	IL10RB	0	0
GHSR	NPY2R	0	0
GHSR	NPFFR1	0	0
GHSR	ITGB2	0	0
GHSR	HCRTR2	0	0
GHSR	SCT	0	0
GHSR	RXFP2	0	0
GHSR	MRGPRX1	0	0
GHSR	PTHLH	0	0
GHSR	IAPP	0	0
GHSR	RLN1	0	0
GHSR	RLN2	0	0
GHSR	PTH2R	0	0
GHSR	MRGPRX2	0	0
GHSR	PLAUR	0	0
GHSR	RXFP1	0	0
GHSR	NPY1R	0	0
GHSR	NPY5R	0	0
GHSR	VIP	0	0
GHSR	OPRM1	0	0
GHSR	SDC3	0	0
GHSR	PTH	0	0
GHSR	HCRTR1	0	0
GHSR	RAMP1	0	0
GHSR	CALCB	0	0
GHSR	ADM	0	0
GHSR	CALCA	0	0
GHSR	PRLH	0	0
GHSR	MC4R	0	0
GHSR	CALCRL	0	0
GHSR	GP1BA	0	0
GHSR	OPRD1	0	0
GHSR	CORT	0	0
GHSR	SSTR3	0	0
GHSR	NPPA	0	0
GHSR	NPPB	0	0
GHSR	PRLHR	0	0
GHSR	NPPC	0	0
GHSR	GPR39	0	0
GHSR	UCN3	0	0
GHSR	SCTR	0	0
GHSR	AGRP	0	0
GHSR	FAP	0	0
GHSR	MC1R	0	0
GHSR	ADM2	0	0
GHSR	MLNR	0	0
SSTR4	CRHR2	0	0
SSTR4	GHRH	0	0
SSTR4	SST	0	0
SSTR4	NPR2	0	0
SSTR4	KNG1	0	0
SSTR4	UCN2	0	0
SSTR4	PTH1R	0	0
SSTR4	GHRL	0	0
SSTR4	GHRHR	0	0
SSTR4	ADCYAP1R1	0	0
SSTR4	CALCR	0	0
SSTR4	SSTR2	0	0
SSTR4	NPY	0	0
SSTR4	VIPR1	0	0
SSTR4	VIPR2	0	0
SSTR4	CD93	0	0
SSTR4	RXFP3	0	0
SSTR4	PDYN	0	0
SSTR4	NPVF	0	0
SSTR4	NPR3	0	0
SSTR4	INSL3	0	0
SSTR4	CRHR1	0	0
SSTR4	MC2R	0	0
SSTR4	MC5R	0	0
SSTR4	RAMP3	0	0
SSTR4	ADCYAP1	0	0
SSTR4	RAMP2	0	0
SSTR4	SSTR1	0	0
SSTR4	RLN3	0	0
SSTR4	PTH2	0	0
SSTR4	HCRT	0	0
SSTR4	GPR182	0	0
SSTR4	SSTR5	0	0
SSTR4	BDKRB2	0	0
SSTR4	BDKRB1	0	0
SSTR4	PPY	0	0
SSTR4	PYY	0	0
SSTR4	MLN	0	0
SSTR4	ITGAM	0	0
SSTR4	UCN	0	0
SSTR4	POMC	0	0
SSTR4	NPFF	0	0
SSTR4	NPFFR2	0	0
SSTR4	GPR135	0	0
SSTR4	IL10RB	0	0
SSTR4	NPY2R	0	0
SSTR4	NPFFR1	0	0
SSTR4	ITGB2	0	0
SSTR4	HCRTR2	0	0
SSTR4	SCT	0	0
SSTR4	RXFP2	0	0
SSTR4	MRGPRX1	0	0
SSTR4	PTHLH	0	0
SSTR4	IAPP	0	0
SSTR4	RLN1	0	0
SSTR4	RLN2	0	0
SSTR4	PTH2R	0	0
SSTR4	MRGPRX2	0	0
SSTR4	PLAUR	0	0
SSTR4	RXFP1	0	0
SSTR4	NPY1R	0	0
SSTR4	NPY5R	0	0
SSTR4	VIP	0	0
SSTR4	OPRM1	0	0
SSTR4	SDC3	0	0
SSTR4	PTH	0	0
SSTR4	HCRTR1	0	0
SSTR4	RAMP1	0	0
SSTR4	CALCB	0	0
SSTR4	ADM	0	0
SSTR4	CALCA	0	0
SSTR4	PRLH	0	0
SSTR4	MC4R	0	0
SSTR4	CALCRL	0	0
SSTR4	GP1BA	0	0
SSTR4	OPRD1	0	0
SSTR4	CORT	0	0
SSTR4	SSTR3	0	0
SSTR4	NPPA	0	0
SSTR4	NPPB	0	0
SSTR4	PRLHR	0	0
SSTR4	NPPC	0	0
SSTR4	GPR39	0	0
SSTR4	UCN3	0	0
SSTR4	SCTR	0	0
SSTR4	AGRP	0	0
SSTR4	FAP	0	0
SSTR4	MC1R	0	0
SSTR4	ADM2	0	0
SSTR4	MLNR	0	0
CRHR2	GHRH	0	0
CRHR2	SST	0	0
CRHR2	NPR2	0	0
CRHR2	KNG1	0	0
CRHR2	UCN2	0	0
CRHR2	PTH1R	0	0
CRHR2	GHRL	0	0
CRHR2	GHRHR	0	0
CRHR2	ADCYAP1R1	0	0
CRHR2	CALCR	0	0
CRHR2	SSTR2	0	0
CRHR2	NPY	0	0
CRHR2	VIPR1	0	0
CRHR2	VIPR2	0	0
CRHR2	CD93	0	0
CRHR2	RXFP3	0	0
CRHR2	PDYN	0	0
CRHR2	NPVF	0	0
CRHR2	NPR3	0	0
CRHR2	INSL3	0	0
CRHR2	CRHR1	0	0
CRHR2	MC2R	0	0
CRHR2	MC5R	0	0
CRHR2	RAMP3	0	0
CRHR2	ADCYAP1	0	0
CRHR2	RAMP2	0	0
CRHR2	SSTR1	0	0
CRHR2	RLN3	0	0
CRHR2	PTH2	0	0
CRHR2	HCRT	0	0
CRHR2	GPR182	0	0
CRHR2	SSTR5	0	0
CRHR2	BDKRB2	0	0
CRHR2	BDKRB1	0	0
CRHR2	PPY	0	0
CRHR2	PYY	0	0
CRHR2	MLN	0	0
CRHR2	ITGAM	0	0
CRHR2	UCN	0	0
CRHR2	POMC	0	0
CRHR2	NPFF	0	0
CRHR2	NPFFR2	0	0
CRHR2	GPR135	0	0
CRHR2	IL10RB	0	0
CRHR2	NPY2R	0	0
CRHR2	NPFFR1	0	0
CRHR2	ITGB2	0	0
CRHR2	HCRTR2	0	0
CRHR2	SCT	0	0
CRHR2	RXFP2	0	0
CRHR2	MRGPRX1	0	0
CRHR2	PTHLH	0	0
CRHR2	IAPP	0	0
CRHR2	RLN1	0	0
CRHR2	RLN2	0	0
CRHR2	PTH2R	0	0
CRHR2	MRGPRX2	0	0
CRHR2	PLAUR	0	0
CRHR2	RXFP1	0	0
CRHR2	NPY1R	0	0
CRHR2	NPY5R	0	0
CRHR2	VIP	0	0
CRHR2	OPRM1	0	0
CRHR2	SDC3	0	0
CRHR2	PTH	0	0
CRHR2	HCRTR1	0	0
CRHR2	RAMP1	0	0
CRHR2	CALCB	0	0
CRHR2	ADM	0	0
CRHR2	CALCA	0	0
CRHR2	PRLH	0	0
CRHR2	MC4R	0	0
CRHR2	CALCRL	0	0
CRHR2	GP1BA	0	0
CRHR2	OPRD1	0	0
CRHR2	CORT	0	0
CRHR2	SSTR3	0	0
CRHR2	NPPA	0	0
CRHR2	NPPB	0	0
CRHR2	PRLHR	0	0
CRHR2	NPPC	0	0
CRHR2	GPR39	0	0
CRHR2	UCN3	0	0
CRHR2	SCTR	0	0
CRHR2	AGRP	0	0
CRHR2	FAP	0	0
CRHR2	MC1R	0	0
CRHR2	ADM2	0	0
CRHR2	MLNR	0	0
GHRH	SST	0	0
GHRH	NPR2	0	0
GHRH	KNG1	0	0
GHRH	UCN2	0	0
GHRH	PTH1R	0	0
GHRH	GHRL	0	0
GHRH	GHRHR	0	0
GHRH	ADCYAP1R1	0	0
GHRH	CALCR	0	0
GHRH	SSTR2	0	0
GHRH	NPY	0	0
GHRH	VIPR1	0	0
GHRH	VIPR2	0	0
GHRH	CD93	0	0
GHRH	RXFP3	0	0
GHRH	PDYN	0	0
GHRH	NPVF	0	0
GHRH	NPR3	0	0
GHRH	INSL3	0	0
GHRH	CRHR1	0	0
GHRH	MC2R	0	0
GHRH	MC5R	0	0
GHRH	RAMP3	0	0
GHRH	ADCYAP1	0	0
GHRH	RAMP2	0	0
GHRH	SSTR1	0	0
GHRH	RLN3	0	0
GHRH	PTH2	0	0
GHRH	HCRT	0	0
GHRH	GPR182	0	0
GHRH	SSTR5	0	0
GHRH	BDKRB2	0	0
GHRH	BDKRB1	0	0
GHRH	PPY	0	0
GHRH	PYY	0	0
GHRH	MLN	0	0
GHRH	ITGAM	0	0
GHRH	UCN	0	0
GHRH	POMC	0	0
GHRH	NPFF	0	0
GHRH	NPFFR2	0	0
GHRH	GPR135	0	0
GHRH	IL10RB	0	0
GHRH	NPY2R	0	0
GHRH	NPFFR1	0	0
GHRH	ITGB2	0	0
GHRH	HCRTR2	0	0
GHRH	SCT	0	0
GHRH	RXFP2	0	0
GHRH	MRGPRX1	0	0
GHRH	PTHLH	0	0
GHRH	IAPP	0	0
GHRH	RLN1	0	0
GHRH	RLN2	0	0
GHRH	PTH2R	0	0
GHRH	MRGPRX2	0	0
GHRH	PLAUR	0	0
GHRH	RXFP1	0	0
GHRH	NPY1R	0	0
GHRH	NPY5R	0	0
GHRH	VIP	0	0
GHRH	OPRM1	0	0
GHRH	SDC3	0	0
GHRH	PTH	0	0
GHRH	HCRTR1	0	0
GHRH	RAMP1	0	0
GHRH	CALCB	0	0
GHRH	ADM	0	0
GHRH	CALCA	0	0
GHRH	PRLH	0	0
GHRH	MC4R	0	0
GHRH	CALCRL	0	0
GHRH	GP1BA	0	0
GHRH	OPRD1	0	0
GHRH	CORT	0	0
GHRH	SSTR3	0	0
GHRH	NPPA	0	0
GHRH	NPPB	0	0
GHRH	PRLHR	0	0
GHRH	NPPC	0	0
GHRH	GPR39	0	0
GHRH	UCN3	0	0
GHRH	SCTR	0	0
GHRH	AGRP	0	0
GHRH	FAP	0	0
GHRH	MC1R	0	0
GHRH	ADM2	0	0
GHRH	MLNR	0	0
SST	NPR2	0	0
SST	KNG1	0	0
SST	UCN2	0	0
SST	PTH1R	0	0
SST	GHRL	0	0
SST	GHRHR	0	0
SST	ADCYAP1R1	0	0
SST	CALCR	0	0
SST	SSTR2	0	0
SST	NPY	0	0
SST	VIPR1	0	0
SST	VIPR2	0	0
SST	CD93	0	0
SST	RXFP3	0	0
SST	PDYN	0	0
SST	NPVF	0	0
SST	NPR3	0	0
SST	INSL3	0	0
SST	CRHR1	0	0
SST	MC2R	0	0
SST	MC5R	0	0
SST	RAMP3	0	0
SST	ADCYAP1	0	0
SST	RAMP2	0	0
SST	SSTR1	0	0
SST	RLN3	0	0
SST	PTH2	0	0
SST	HCRT	0	0
SST	GPR182	0	0
SST	SSTR5	0	0
SST	BDKRB2	0	0
SST	BDKRB1	0	0
SST	PPY	0	0
SST	PYY	0	0
SST	MLN	0	0
SST	ITGAM	0	0
SST	UCN	0	0
SST	POMC	0	0
SST	NPFF	0	0
SST	NPFFR2	0	0
SST	GPR135	0	0
SST	IL10RB	0	0
SST	NPY2R	0	0
SST	NPFFR1	0	0
SST	ITGB2	0	0
SST	HCRTR2	0	0
SST	SCT	0	0
SST	RXFP2	0	0
SST	MRGPRX1	0	0
SST	PTHLH	0	0
SST	IAPP	0	0
SST	RLN1	0	0
SST	RLN2	0	0
SST	PTH2R	0	0
SST	MRGPRX2	0	0
SST	PLAUR	0	0
SST	RXFP1	0	0
SST	NPY1R	0	0
SST	NPY5R	0	0
SST	VIP	0	0
SST	OPRM1	0	0
SST	SDC3	0	0
SST	PTH	0	0
SST	HCRTR1	0	0
SST	RAMP1	0	0
SST	CALCB	0	0
SST	ADM	0	0
SST	CALCA	0	0
SST	PRLH	0	0
SST	MC4R	0	0
SST	CALCRL	0	0
SST	GP1BA	0	0
SST	OPRD1	0	0
SST	CORT	0	0
SST	SSTR3	0	0
SST	NPPA	0	0
SST	NPPB	0	0
SST	PRLHR	0	0
SST	NPPC	0	0
SST	GPR39	0	0
SST	UCN3	0	0
SST	SCTR	0	0
SST	AGRP	0	0
SST	FAP	0	0
SST	MC1R	0	0
SST	ADM2	0	0
SST	MLNR	0	0
NPR2	KNG1	0	0
NPR2	UCN2	0	0
NPR2	PTH1R	0	0
NPR2	GHRL	0	0
NPR2	GHRHR	0	0
NPR2	ADCYAP1R1	0	0
NPR2	CALCR	0	0
NPR2	SSTR2	0	0
NPR2	NPY	0	0
NPR2	VIPR1	0	0
NPR2	VIPR2	0	0
NPR2	CD93	0	0
NPR2	RXFP3	0	0
NPR2	PDYN	0	0
NPR2	NPVF	0	0
NPR2	NPR3	0	0
NPR2	INSL3	0	0
NPR2	CRHR1	0	0
NPR2	MC2R	0	0
NPR2	MC5R	0	0
NPR2	RAMP3	0	0
NPR2	ADCYAP1	0	0
NPR2	RAMP2	0	0
NPR2	SSTR1	0	0
NPR2	RLN3	0	0
NPR2	PTH2	0	0
NPR2	HCRT	0	0
NPR2	GPR182	0	0
NPR2	SSTR5	0	0
NPR2	BDKRB2	0	0
NPR2	BDKRB1	0	0
NPR2	PPY	0	0
NPR2	PYY	0	0
NPR2	MLN	0	0
NPR2	ITGAM	0	0
NPR2	UCN	0	0
NPR2	POMC	0	0
NPR2	NPFF	0	0
NPR2	NPFFR2	0	0
NPR2	GPR135	0	0
NPR2	IL10RB	0	0
NPR2	NPY2R	0	0
NPR2	NPFFR1	0	0
NPR2	ITGB2	0	0
NPR2	HCRTR2	0	0
NPR2	SCT	0	0
NPR2	RXFP2	0	0
NPR2	MRGPRX1	0	0
NPR2	PTHLH	0	0
NPR2	IAPP	0	0
NPR2	RLN1	0	0
NPR2	RLN2	0	0
NPR2	PTH2R	0	0
NPR2	MRGPRX2	0	0
NPR2	PLAUR	0	0
NPR2	RXFP1	0	0
NPR2	NPY1R	0	0
NPR2	NPY5R	0	0
NPR2	VIP	0	0
NPR2	OPRM1	0	0
NPR2	SDC3	0	0
NPR2	PTH	0	0
NPR2	HCRTR1	0	0
NPR2	RAMP1	0	0
NPR2	CALCB	0	0
NPR2	ADM	0	0
NPR2	CALCA	0	0
NPR2	PRLH	0	0
NPR2	MC4R	0	0
NPR2	CALCRL	0	0
NPR2	GP1BA	0	0
NPR2	OPRD1	0	0
NPR2	CORT	0	0
NPR2	SSTR3	0	0
NPR2	NPPA	0	0
NPR2	NPPB	0	0
NPR2	PRLHR	0	0
NPR2	NPPC	0	0
NPR2	GPR39	0	0
NPR2	UCN3	0	0
NPR2	SCTR	0	0
NPR2	AGRP	0	0
NPR2	FAP	0	0
NPR2	MC1R	0	0
NPR2	ADM2	0	0
NPR2	MLNR	0	0
KNG1	UCN2	0	0
KNG1	PTH1R	0	0
KNG1	GHRL	0	0
KNG1	GHRHR	0	0
KNG1	ADCYAP1R1	0	0
KNG1	CALCR	0	0
KNG1	SSTR2	0	0
KNG1	NPY	0	0
KNG1	VIPR1	0	0
KNG1	VIPR2	0	0
KNG1	CD93	0	0
KNG1	RXFP3	0	0
KNG1	PDYN	0	0
KNG1	NPVF	0	0
KNG1	NPR3	0	0
KNG1	INSL3	0	0
KNG1	CRHR1	0	0
KNG1	MC2R	0	0
KNG1	MC5R	0	0
KNG1	RAMP3	0	0
KNG1	ADCYAP1	0	0
KNG1	RAMP2	0	0
KNG1	SSTR1	0	0
KNG1	RLN3	0	0
KNG1	PTH2	0	0
KNG1	HCRT	0	0
KNG1	GPR182	0	0
KNG1	SSTR5	0	0
KNG1	BDKRB2	0	0
KNG1	BDKRB1	0	0
KNG1	PPY	0	0
KNG1	PYY	0	0
KNG1	MLN	0	0
KNG1	ITGAM	0	0
KNG1	UCN	0	0
KNG1	POMC	0	0
KNG1	NPFF	0	0
KNG1	NPFFR2	0	0
KNG1	GPR135	0	0
KNG1	IL10RB	0	0
KNG1	NPY2R	0	0
KNG1	NPFFR1	0	0
KNG1	ITGB2	0	0
KNG1	HCRTR2	0	0
KNG1	SCT	0	0
KNG1	RXFP2	0	0
KNG1	MRGPRX1	0	0
KNG1	PTHLH	0	0
KNG1	IAPP	0	0
KNG1	RLN1	0	0
KNG1	RLN2	0	0
KNG1	PTH2R	0	0
KNG1	MRGPRX2	0	0
KNG1	PLAUR	0	0
KNG1	RXFP1	0	0
KNG1	NPY1R	0	0
KNG1	NPY5R	0	0
KNG1	VIP	0	0
KNG1	OPRM1	0	0
KNG1	SDC3	0	0
KNG1	PTH	0	0
KNG1	HCRTR1	0	0
KNG1	RAMP1	0	0
KNG1	CALCB	0	0
KNG1	ADM	0	0
KNG1	CALCA	0	0
KNG1	PRLH	0	0
KNG1	MC4R	0	0
KNG1	CALCRL	0	0
KNG1	GP1BA	0	0
KNG1	OPRD1	0	0
KNG1	CORT	0	0
KNG1	SSTR3	0	0
KNG1	NPPA	0	0
KNG1	NPPB	0	0
KNG1	PRLHR	0	0
KNG1	NPPC	0	0
KNG1	GPR39	0	0
KNG1	UCN3	0	0
KNG1	SCTR	0	0
KNG1	AGRP	0	0
KNG1	FAP	0	0
KNG1	MC1R	0	0
KNG1	ADM2	0	0
KNG1	MLNR	0	0
UCN2	PTH1R	0	0
UCN2	GHRL	0	0
UCN2	GHRHR	0	0
UCN2	ADCYAP1R1	0	0
UCN2	CALCR	0	0
UCN2	SSTR2	0	0
UCN2	NPY	0	0
UCN2	VIPR1	0	0
UCN2	VIPR2	0	0
UCN2	CD93	0	0
UCN2	RXFP3	0	0
UCN2	PDYN	0	0
UCN2	NPVF	0	0
UCN2	NPR3	0	0
UCN2	INSL3	0	0
UCN2	CRHR1	0	0
UCN2	MC2R	0	0
UCN2	MC5R	0	0
UCN2	RAMP3	0	0
UCN2	ADCYAP1	0	0
UCN2	RAMP2	0	0
UCN2	SSTR1	0	0
UCN2	RLN3	0	0
UCN2	PTH2	0	0
UCN2	HCRT	0	0
UCN2	GPR182	0	0
UCN2	SSTR5	0	0
UCN2	BDKRB2	0	0
UCN2	BDKRB1	0	0
UCN2	PPY	0	0
UCN2	PYY	0	0
UCN2	MLN	0	0
UCN2	ITGAM	0	0
UCN2	UCN	0	0
UCN2	POMC	0	0
UCN2	NPFF	0	0
UCN2	NPFFR2	0	0
UCN2	GPR135	0	0
UCN2	IL10RB	0	0
UCN2	NPY2R	0	0
UCN2	NPFFR1	0	0
UCN2	ITGB2	0	0
UCN2	HCRTR2	0	0
UCN2	SCT	0	0
UCN2	RXFP2	0	0
UCN2	MRGPRX1	0	0
UCN2	PTHLH	0	0
UCN2	IAPP	0	0
UCN2	RLN1	0	0
UCN2	RLN2	0	0
UCN2	PTH2R	0	0
UCN2	MRGPRX2	0	0
UCN2	PLAUR	0	0
UCN2	RXFP1	0	0
UCN2	NPY1R	0	0
UCN2	NPY5R	0	0
UCN2	VIP	0	0
UCN2	OPRM1	0	0
UCN2	SDC3	0	0
UCN2	PTH	0	0
UCN2	HCRTR1	0	0
UCN2	RAMP1	0	0
UCN2	CALCB	0	0
UCN2	ADM	0	0
UCN2	CALCA	0	0
UCN2	PRLH	0	0
UCN2	MC4R	0	0
UCN2	CALCRL	0	0
UCN2	GP1BA	0	0
UCN2	OPRD1	0	0
UCN2	CORT	0	0
UCN2	SSTR3	0	0
UCN2	NPPA	0	0
UCN2	NPPB	0	0
UCN2	PRLHR	0	0
UCN2	NPPC	0	0
UCN2	GPR39	0	0
UCN2	UCN3	0	0
UCN2	SCTR	0	0
UCN2	AGRP	0	0
UCN2	FAP	0	0
UCN2	MC1R	0	0
UCN2	ADM2	0	0
UCN2	MLNR	0	0
PTH1R	GHRL	0	0
PTH1R	GHRHR	0	0
PTH1R	ADCYAP1R1	0	0
PTH1R	CALCR	0	0
PTH1R	SSTR2	0	0
PTH1R	NPY	0	0
PTH1R	VIPR1	0	0
PTH1R	VIPR2	0	0
PTH1R	CD93	0	0
PTH1R	RXFP3	0	0
PTH1R	PDYN	0	0
PTH1R	NPVF	0	0
PTH1R	NPR3	0	0
PTH1R	INSL3	0	0
PTH1R	CRHR1	0	0
PTH1R	MC2R	0	0
PTH1R	MC5R	0	0
PTH1R	RAMP3	0	0
PTH1R	ADCYAP1	0	0
PTH1R	RAMP2	0	0
PTH1R	SSTR1	0	0
PTH1R	RLN3	0	0
PTH1R	PTH2	0	0
PTH1R	HCRT	0	0
PTH1R	GPR182	0	0
PTH1R	SSTR5	0	0
PTH1R	BDKRB2	0	0
PTH1R	BDKRB1	0	0
PTH1R	PPY	0	0
PTH1R	PYY	0	0
PTH1R	MLN	0	0
PTH1R	ITGAM	0	0
PTH1R	UCN	0	0
PTH1R	POMC	0	0
PTH1R	NPFF	0	0
PTH1R	NPFFR2	0	0
PTH1R	GPR135	0	0
PTH1R	IL10RB	0	0
PTH1R	NPY2R	0	0
PTH1R	NPFFR1	0	0
PTH1R	ITGB2	0	0
PTH1R	HCRTR2	0	0
PTH1R	SCT	0	0
PTH1R	RXFP2	0	0
PTH1R	MRGPRX1	0	0
PTH1R	PTHLH	0	0
PTH1R	IAPP	0	0
PTH1R	RLN1	0	0
PTH1R	RLN2	0	0
PTH1R	PTH2R	0	0
PTH1R	MRGPRX2	0	0
PTH1R	PLAUR	0	0
PTH1R	RXFP1	0	0
PTH1R	NPY1R	0	0
PTH1R	NPY5R	0	0
PTH1R	VIP	0	0
PTH1R	OPRM1	0	0
PTH1R	SDC3	0	0
PTH1R	PTH	0	0
PTH1R	HCRTR1	0	0
PTH1R	RAMP1	0	0
PTH1R	CALCB	0	0
PTH1R	ADM	0	0
PTH1R	CALCA	0	0
PTH1R	PRLH	0	0
PTH1R	MC4R	0	0
PTH1R	CALCRL	0	0
PTH1R	GP1BA	0	0
PTH1R	OPRD1	0	0
PTH1R	CORT	0	0
PTH1R	SSTR3	0	0
PTH1R	NPPA	0	0
PTH1R	NPPB	0	0
PTH1R	PRLHR	0	0
PTH1R	NPPC	0	0
PTH1R	GPR39	0	0
PTH1R	UCN3	0	0
PTH1R	SCTR	0	0
PTH1R	AGRP	0	0
PTH1R	FAP	0	0
PTH1R	MC1R	0	0
PTH1R	ADM2	0	0
PTH1R	MLNR	0	0
GHRL	GHRHR	0	0
GHRL	ADCYAP1R1	0	0
GHRL	CALCR	0	0
GHRL	SSTR2	0	0
GHRL	NPY	0	0
GHRL	VIPR1	0	0
GHRL	VIPR2	0	0
GHRL	CD93	0	0
GHRL	RXFP3	0	0
GHRL	PDYN	0	0
GHRL	NPVF	0	0
GHRL	NPR3	0	0
GHRL	INSL3	0	0
GHRL	CRHR1	0	0
GHRL	MC2R	0	0
GHRL	MC5R	0	0
GHRL	RAMP3	0	0
GHRL	ADCYAP1	0	0
GHRL	RAMP2	0	0
GHRL	SSTR1	0	0
GHRL	RLN3	0	0
GHRL	PTH2	0	0
GHRL	HCRT	0	0
GHRL	GPR182	0	0
GHRL	SSTR5	0	0
GHRL	BDKRB2	0	0
GHRL	BDKRB1	0	0
GHRL	PPY	0	0
GHRL	PYY	0	0
GHRL	MLN	0	0
GHRL	ITGAM	0	0
GHRL	UCN	0	0
GHRL	POMC	0	0
GHRL	NPFF	0	0
GHRL	NPFFR2	0	0
GHRL	GPR135	0	0
GHRL	IL10RB	0	0
GHRL	NPY2R	0	0
GHRL	NPFFR1	0	0
GHRL	ITGB2	0	0
GHRL	HCRTR2	0	0
GHRL	SCT	0	0
GHRL	RXFP2	0	0
GHRL	MRGPRX1	0	0
GHRL	PTHLH	0	0
GHRL	IAPP	0	0
GHRL	RLN1	0	0
GHRL	RLN2	0	0
GHRL	PTH2R	0	0
GHRL	MRGPRX2	0	0
GHRL	PLAUR	0	0
GHRL	RXFP1	0	0
GHRL	NPY1R	0	0
GHRL	NPY5R	0	0
GHRL	VIP	0	0
GHRL	OPRM1	0	0
GHRL	SDC3	0	0
GHRL	PTH	0	0
GHRL	HCRTR1	0	0
GHRL	RAMP1	0	0
GHRL	CALCB	0	0
GHRL	ADM	0	0
GHRL	CALCA	0	0
GHRL	PRLH	0	0
GHRL	MC4R	0	0
GHRL	CALCRL	0	0
GHRL	GP1BA	0	0
GHRL	OPRD1	0	0
GHRL	CORT	0	0
GHRL	SSTR3	0	0
GHRL	NPPA	0	0
GHRL	NPPB	0	0
GHRL	PRLHR	0	0
GHRL	NPPC	0	0
GHRL	GPR39	0	0
GHRL	UCN3	0	0
GHRL	SCTR	0	0
GHRL	AGRP	0	0
GHRL	FAP	0	0
GHRL	MC1R	0	0
GHRL	ADM2	0	0
GHRL	MLNR	0	0
GHRHR	ADCYAP1R1	0	0
GHRHR	CALCR	0	0
GHRHR	SSTR2	0	0
GHRHR	NPY	0	0
GHRHR	VIPR1	0	0
GHRHR	VIPR2	0	0
GHRHR	CD93	0	0
GHRHR	RXFP3	0	0
GHRHR	PDYN	0	0
GHRHR	NPVF	0	0
GHRHR	NPR3	0	0
GHRHR	INSL3	0	0
GHRHR	CRHR1	0	0
GHRHR	MC2R	0	0
GHRHR	MC5R	0	0
GHRHR	RAMP3	0	0
GHRHR	ADCYAP1	0	0
GHRHR	RAMP2	0	0
GHRHR	SSTR1	0	0
GHRHR	RLN3	0	0
GHRHR	PTH2	0	0
GHRHR	HCRT	0	0
GHRHR	GPR182	0	0
GHRHR	SSTR5	0	0
GHRHR	BDKRB2	0	0
GHRHR	BDKRB1	0	0
GHRHR	PPY	0	0
GHRHR	PYY	0	0
GHRHR	MLN	0	0
GHRHR	ITGAM	0	0
GHRHR	UCN	0	0
GHRHR	POMC	0	0
GHRHR	NPFF	0	0
GHRHR	NPFFR2	0	0
GHRHR	GPR135	0	0
GHRHR	IL10RB	0	0
GHRHR	NPY2R	0	0
GHRHR	NPFFR1	0	0
GHRHR	ITGB2	0	0
GHRHR	HCRTR2	0	0
GHRHR	SCT	0	0
GHRHR	RXFP2	0	0
GHRHR	MRGPRX1	0	0
GHRHR	PTHLH	0	0
GHRHR	IAPP	0	0
GHRHR	RLN1	0	0
GHRHR	RLN2	0	0
GHRHR	PTH2R	0	0
GHRHR	MRGPRX2	0	0
GHRHR	PLAUR	0	0
GHRHR	RXFP1	0	0
GHRHR	NPY1R	0	0
GHRHR	NPY5R	0	0
GHRHR	VIP	0	0
GHRHR	OPRM1	0	0
GHRHR	SDC3	0	0
GHRHR	PTH	0	0
GHRHR	HCRTR1	0	0
GHRHR	RAMP1	0	0
GHRHR	CALCB	0	0
GHRHR	ADM	0	0
GHRHR	CALCA	0	0
GHRHR	PRLH	0	0
GHRHR	MC4R	0	0
GHRHR	CALCRL	0	0
GHRHR	GP1BA	0	0
GHRHR	OPRD1	0	0
GHRHR	CORT	0	0
GHRHR	SSTR3	0	0
GHRHR	NPPA	0	0
GHRHR	NPPB	0	0
GHRHR	PRLHR	0	0
GHRHR	NPPC	0	0
GHRHR	GPR39	0	0
GHRHR	UCN3	0	0
GHRHR	SCTR	0	0
GHRHR	AGRP	0	0
GHRHR	FAP	0	0
GHRHR	MC1R	0	0
GHRHR	ADM2	0	0
GHRHR	MLNR	0	0
ADCYAP1R1	CALCR	0	0
ADCYAP1R1	SSTR2	0	0
ADCYAP1R1	NPY	0	0
ADCYAP1R1	VIPR1	0	0
ADCYAP1R1	VIPR2	0	0
ADCYAP1R1	CD93	0	0
ADCYAP1R1	RXFP3	0	0
ADCYAP1R1	PDYN	0	0
ADCYAP1R1	NPVF	0	0
ADCYAP1R1	NPR3	0	0
ADCYAP1R1	INSL3	0	0
ADCYAP1R1	CRHR1	0	0
ADCYAP1R1	MC2R	0	0
ADCYAP1R1	MC5R	0	0
ADCYAP1R1	RAMP3	0	0
ADCYAP1R1	ADCYAP1	0	0
ADCYAP1R1	RAMP2	0	0
ADCYAP1R1	SSTR1	0	0
ADCYAP1R1	RLN3	0	0
ADCYAP1R1	PTH2	0	0
ADCYAP1R1	HCRT	0	0
ADCYAP1R1	GPR182	0	0
ADCYAP1R1	SSTR5	0	0
ADCYAP1R1	BDKRB2	0	0
ADCYAP1R1	BDKRB1	0	0
ADCYAP1R1	PPY	0	0
ADCYAP1R1	PYY	0	0
ADCYAP1R1	MLN	0	0
ADCYAP1R1	ITGAM	0	0
ADCYAP1R1	UCN	0	0
ADCYAP1R1	POMC	0	0
ADCYAP1R1	NPFF	0	0
ADCYAP1R1	NPFFR2	0	0
ADCYAP1R1	GPR135	0	0
ADCYAP1R1	IL10RB	0	0
ADCYAP1R1	NPY2R	0	0
ADCYAP1R1	NPFFR1	0	0
ADCYAP1R1	ITGB2	0	0
ADCYAP1R1	HCRTR2	0	0
ADCYAP1R1	SCT	0	0
ADCYAP1R1	RXFP2	0	0
ADCYAP1R1	MRGPRX1	0	0
ADCYAP1R1	PTHLH	0	0
ADCYAP1R1	IAPP	0	0
ADCYAP1R1	RLN1	0	0
ADCYAP1R1	RLN2	0	0
ADCYAP1R1	PTH2R	0	0
ADCYAP1R1	MRGPRX2	0	0
ADCYAP1R1	PLAUR	0	0
ADCYAP1R1	RXFP1	0	0
ADCYAP1R1	NPY1R	0	0
ADCYAP1R1	NPY5R	0	0
ADCYAP1R1	VIP	0	0
ADCYAP1R1	OPRM1	0	0
ADCYAP1R1	SDC3	0	0
ADCYAP1R1	PTH	0	0
ADCYAP1R1	HCRTR1	0	0
ADCYAP1R1	RAMP1	0	0
ADCYAP1R1	CALCB	0	0
ADCYAP1R1	ADM	0	0
ADCYAP1R1	CALCA	0	0
ADCYAP1R1	PRLH	0	0
ADCYAP1R1	MC4R	0	0
ADCYAP1R1	CALCRL	0	0
ADCYAP1R1	GP1BA	0	0
ADCYAP1R1	OPRD1	0	0
ADCYAP1R1	CORT	0	0
ADCYAP1R1	SSTR3	0	0
ADCYAP1R1	NPPA	0	0
ADCYAP1R1	NPPB	0	0
ADCYAP1R1	PRLHR	0	0
ADCYAP1R1	NPPC	0	0
ADCYAP1R1	GPR39	0	0
ADCYAP1R1	UCN3	0	0
ADCYAP1R1	SCTR	0	0
ADCYAP1R1	AGRP	0	0
ADCYAP1R1	FAP	0	0
ADCYAP1R1	MC1R	0	0
ADCYAP1R1	ADM2	0	0
ADCYAP1R1	MLNR	0	0
CALCR	SSTR2	0	0
CALCR	NPY	0	0
CALCR	VIPR1	0	0
CALCR	VIPR2	0	0
CALCR	CD93	0	0
CALCR	RXFP3	0	0
CALCR	PDYN	0	0
CALCR	NPVF	0	0
CALCR	NPR3	0	0
CALCR	INSL3	0	0
CALCR	CRHR1	0	0
CALCR	MC2R	0	0
CALCR	MC5R	0	0
CALCR	RAMP3	0	0
CALCR	ADCYAP1	0	0
CALCR	RAMP2	0	0
CALCR	SSTR1	0	0
CALCR	RLN3	0	0
CALCR	PTH2	0	0
CALCR	HCRT	0	0
CALCR	GPR182	0	0
CALCR	SSTR5	0	0
CALCR	BDKRB2	0	0
CALCR	BDKRB1	0	0
CALCR	PPY	0	0
CALCR	PYY	0	0
CALCR	MLN	0	0
CALCR	ITGAM	0	0
CALCR	UCN	0	0
CALCR	POMC	0	0
CALCR	NPFF	0	0
CALCR	NPFFR2	0	0
CALCR	GPR135	0	0
CALCR	IL10RB	0	0
CALCR	NPY2R	0	0
CALCR	NPFFR1	0	0
CALCR	ITGB2	0	0
CALCR	HCRTR2	0	0
CALCR	SCT	0	0
CALCR	RXFP2	0	0
CALCR	MRGPRX1	0	0
CALCR	PTHLH	0	0
CALCR	IAPP	0	0
CALCR	RLN1	0	0
CALCR	RLN2	0	0
CALCR	PTH2R	0	0
CALCR	MRGPRX2	0	0
CALCR	PLAUR	0	0
CALCR	RXFP1	0	0
CALCR	NPY1R	0	0
CALCR	NPY5R	0	0
CALCR	VIP	0	0
CALCR	OPRM1	0	0
CALCR	SDC3	0	0
CALCR	PTH	0	0
CALCR	HCRTR1	0	0
CALCR	RAMP1	0	0
CALCR	CALCB	0	0
CALCR	ADM	0	0
CALCR	CALCA	0	0
CALCR	PRLH	0	0
CALCR	MC4R	0	0
CALCR	CALCRL	0	0
CALCR	GP1BA	0	0
CALCR	OPRD1	0	0
CALCR	CORT	0	0
CALCR	SSTR3	0	0
CALCR	NPPA	0	0
CALCR	NPPB	0	0
CALCR	PRLHR	0	0
CALCR	NPPC	0	0
CALCR	GPR39	0	0
CALCR	UCN3	0	0
CALCR	SCTR	0	0
CALCR	AGRP	0	0
CALCR	FAP	0	0
CALCR	MC1R	0	0
CALCR	ADM2	0	0
CALCR	MLNR	0	0
SSTR2	NPY	0	0
SSTR2	VIPR1	0	0
SSTR2	VIPR2	0	0
SSTR2	CD93	0	0
SSTR2	RXFP3	0	0
SSTR2	PDYN	0	0
SSTR2	NPVF	0	0
SSTR2	NPR3	0	0
SSTR2	INSL3	0	0
SSTR2	CRHR1	0	0
SSTR2	MC2R	0	0
SSTR2	MC5R	0	0
SSTR2	RAMP3	0	0
SSTR2	ADCYAP1	0	0
SSTR2	RAMP2	0	0
SSTR2	SSTR1	0	0
SSTR2	RLN3	0	0
SSTR2	PTH2	0	0
SSTR2	HCRT	0	0
SSTR2	GPR182	0	0
SSTR2	SSTR5	0	0
SSTR2	BDKRB2	0	0
SSTR2	BDKRB1	0	0
SSTR2	PPY	0	0
SSTR2	PYY	0	0
SSTR2	MLN	0	0
SSTR2	ITGAM	0	0
SSTR2	UCN	0	0
SSTR2	POMC	0	0
SSTR2	NPFF	0	0
SSTR2	NPFFR2	0	0
SSTR2	GPR135	0	0
SSTR2	IL10RB	0	0
SSTR2	NPY2R	0	0
SSTR2	NPFFR1	0	0
SSTR2	ITGB2	0	0
SSTR2	HCRTR2	0	0
SSTR2	SCT	0	0
SSTR2	RXFP2	0	0
SSTR2	MRGPRX1	0	0
SSTR2	PTHLH	0	0
SSTR2	IAPP	0	0
SSTR2	RLN1	0	0
SSTR2	RLN2	0	0
SSTR2	PTH2R	0	0
SSTR2	MRGPRX2	0	0
SSTR2	PLAUR	0	0
SSTR2	RXFP1	0	0
SSTR2	NPY1R	0	0
SSTR2	NPY5R	0	0
SSTR2	VIP	0	0
SSTR2	OPRM1	0	0
SSTR2	SDC3	0	0
SSTR2	PTH	0	0
SSTR2	HCRTR1	0	0
SSTR2	RAMP1	0	0
SSTR2	CALCB	0	0
SSTR2	ADM	0	0
SSTR2	CALCA	0	0
SSTR2	PRLH	0	0
SSTR2	MC4R	0	0
SSTR2	CALCRL	0	0
SSTR2	GP1BA	0	0
SSTR2	OPRD1	0	0
SSTR2	CORT	0	0
SSTR2	SSTR3	0	0
SSTR2	NPPA	0	0
SSTR2	NPPB	0	0
SSTR2	PRLHR	0	0
SSTR2	NPPC	0	0
SSTR2	GPR39	0	0
SSTR2	UCN3	0	0
SSTR2	SCTR	0	0
SSTR2	AGRP	0	0
SSTR2	FAP	0	0
SSTR2	MC1R	0	0
SSTR2	ADM2	0	0
SSTR2	MLNR	0	0
NPY	VIPR1	0	0
NPY	VIPR2	0	0
NPY	CD93	0	0
NPY	RXFP3	0	0
NPY	PDYN	0	0
NPY	NPVF	0	0
NPY	NPR3	0	0
NPY	INSL3	0	0
NPY	CRHR1	0	0
NPY	MC2R	0	0
NPY	MC5R	0	0
NPY	RAMP3	0	0
NPY	ADCYAP1	0	0
NPY	RAMP2	0	0
NPY	SSTR1	0	0
NPY	RLN3	0	0
NPY	PTH2	0	0
NPY	HCRT	0	0
NPY	GPR182	0	0
NPY	SSTR5	0	0
NPY	BDKRB2	0	0
NPY	BDKRB1	0	0
NPY	PPY	0	0
NPY	PYY	0	0
NPY	MLN	0	0
NPY	ITGAM	0	0
NPY	UCN	0	0
NPY	POMC	0	0
NPY	NPFF	0	0
NPY	NPFFR2	0	0
NPY	GPR135	0	0
NPY	IL10RB	0	0
NPY	NPY2R	0	0
NPY	NPFFR1	0	0
NPY	ITGB2	0	0
NPY	HCRTR2	0	0
NPY	SCT	0	0
NPY	RXFP2	0	0
NPY	MRGPRX1	0	0
NPY	PTHLH	0	0
NPY	IAPP	0	0
NPY	RLN1	0	0
NPY	RLN2	0	0
NPY	PTH2R	0	0
NPY	MRGPRX2	0	0
NPY	PLAUR	0	0
NPY	RXFP1	0	0
NPY	NPY1R	0	0
NPY	NPY5R	0	0
NPY	VIP	0	0
NPY	OPRM1	0	0
NPY	SDC3	0	0
[truncated: 2,951 more rows]
