# Supplementary material for: Copy number alteration of neuropeptides and receptors in multiple cancers
Source: Sci Rep. 2017 Jul 4;7:4598. doi: 10.1038/s41598-017-04832-0 (PMC5496884; doi:10.1038/s41598-017-04832-0)
Supplement: Supplementary file 5 — Table S5 [file 41598_2017_4832_MOESM5_ESM.xls]

## Sheet: Sheet1
Gene	Drugability score	Immunome	Secretome	Surfaceome
AGTR1	6	Y		Y
AGTR2	6	Y		Y
DPP4	6	Y	Y	Y
FAP	6	Y	Y
IGF1R	6	Y		Y
INSR	6	Y		Y
OPRD1	6	Y		Y
OPRK1	6	Y		Y
OPRM1	6	Y		Y
PTH1R	6	Y		Y
PTH2R	6	Y		Y
BDKRB1	5	Y		Y
BDKRB2	5	Y		Y
CALCRL	5	Y	Y	Y
CALCR	5	Y		Y
CRHR1	5	Y		Y
CRHR2	5	Y	Y	Y
GHSR	5	Y		Y
GIPR	5	Y		Y
GPR39	5	Y		Y
HCRTR1	5	Y		Y
HCRTR2	5	Y		Y
ITGAM	5	Y		Y
ITGB2	5	Y	Y	Y
MC3R	5	Y		Y
MC4R	5	Y		Y
MC5R	5	Y		Y
MLNR	5	Y		Y
NAMPT	5		Y
NPFFR1	5	Y		Y
NPY1R	5	Y		Y
NPY2R	5	Y		Y
NPY4R	5			Y
NPY5R	5	Y		Y
SSTR3	5	Y		Y
SSTR4	5	Y		Y
SSTR5	5	Y		Y
ADCYAP1R1	4	Y	Y	Y
AGT	4		Y
GHRHR	4	Y	Y	Y
GPR135	4	Y		Y
GPR182	4	Y		Y
MAS1	4	Y		Y
MC2R	4	Y		Y
MRGPRX1	4	Y		Y
MRGPRX2	4	Y		Y
NPFFR2	4	Y	Y	Y
NPR1	4	Y		Y
NPR2	4	Y		Y
NPR3	4	Y		Y
PRLHR	4	Y		Y
RXFP1	4	Y		Y
RXFP2	4	Y		Y
RXFP3	4	Y		Y
RXFP4	4	Y		Y
SCTR	4	Y		Y
SSTR1	4	Y		Y
SSTR2	4	Y		Y
VIPR1	4	Y	Y	Y
VIPR2	4	Y	Y	Y
IGF2R	2	Y	Y	Y
ADCYAP1	1		Y
ADM2	1		Y
ADM	1		Y
AGRP	1		Y
CALCA	1		Y
CALCB	1		Y
CD93	1	Y		Y
CORT	1		Y
CRH	1		Y
GHRH	1		Y
GHRL	1		Y
GIP	1		Y
GP1BA	1	Y		Y
HCRT	1		Y
IAPP	1		Y
IGF1	1		Y
IGF2	1		Y	Y
IL10RB	1	Y	Y	Y
INSL3	1		Y
INS	1		Y
KNG1	1		Y
LEPR	1	Y		Y
LEP	1		Y
LRP2	1	Y	Y	Y
MLN	1		Y
NPFF	1		Y
NPPA	1		Y
NPPB	1		Y
NPPC	1		Y
NPVF	1		Y
NPY	1		Y
OGFR	1
PDYN	1		Y
PENK	1		Y
PLAUR	1	Y	Y	Y
POMC	1	Y	Y
PPY	1		Y
PRLH	1		Y
PTH2	1		Y	Y
PTHLH	1		Y
PTH	1		Y
PYY	1		Y
RAMP1	1	Y		Y
RAMP2	1	Y	Y	Y
RAMP3	1	Y		Y
RLN1	1		Y
RLN2	1		Y
RLN3	1		Y
SCT	1		Y
SDC2	1	Y	Y	Y
SDC3	1	Y		Y
SST	1		Y
UCN2	1		Y
UCN3	1		Y
UCN	1		Y
VIP	1		Y
MC1R
