# Supplementary material for: Copy number alteration of neuropeptides and receptors in multiple cancers
Source: Sci Rep. 2017 Jul 4;7:4598. doi: 10.1038/s41598-017-04832-0 (PMC5496884; doi:10.1038/s41598-017-04832-0)
Supplement: Supplementary file 6 — Table S2 [file 41598_2017_4832_MOESM6_ESM.xls]

## Sheet: NP_exp_clust
	ACC	BLCA	CESC	COAD	GBM	HNSC	KICH	KIRC	KIRP	LAML	LIHC	LUAD	LUSC	OV	PAAD	PCPG	PRAD	READ	SARC	SKCM	THCA	UCEC	UCS	clusterID
NXPH1	-1.56543	-0.759977	1.44188	0.985253	-0.793277	0.88266	0.65382	-0.428898	0.602594	-0.575644	1.83665	1.18436	-0.244282	2.36411	-0.798859	-0.669446	1.16409	-0.966151	1.13062	1.24617	0.418	1.27071	-0.474035	1
GAST	-0.00334339	0.0170071	-1.65444	1.68946	-1.13966	2.06398	-0.00184036	0.334408	2.76758	-0.399507	0.865972	0.932759	-0.713083	0.640514	-1.21781	0.000591892	-0.000703077	-0.249801	0.514297	2.98015	0.40333	1.05872	0.331103	1
NMB	0.358505	-0.811975	0.764439	0.227161	-1.67686	0.674355	0.499553	1.65791	-0.454954	-0.314685	-0.19909	1.05871	-0.0283432	0.0318102	0.261953	-1.07715	-0.325423	-0.26747	-0.604155	1.15948	-1.17367	0.166886	-0.431854	1
GAL	0.252957	0.040131	2.89385	1.74273	-0.27925	1.84352	-1.05428	1.91126	-0.456074	0.26644	0.33835	3.09969	-1.476	1.1505	2.40831	-0.347563	-0.160939	-0.755274	1.26172	2.59214	1.39942	2.21821	0.211846	1
QRFP	1.56572	-0.544289	0.469092	1.45515	-0.75415	-0.0432853	-0.818937	-1.65536	-1.35269	-0.32898	0.284887	2.23569	0.957765	1.05764	-0.608873	-0.0389277	0.628682	0.345587	-1.5062	0.980717	0.227862	-0.0686658	0.0896745	1
NXPH2	0.904403	-0.886833	0.302982	0.683573	-0.8542	-1.22492	-1.22664	-0.730754	0.0282257	-1.42651	1.30566	0.315117	0.0535804	-0.124812	2.02999	-0.00147688	0.247303	0.244604	-0.12401	3.07956	-0.159898	-0.87667	-0.627253	1
LEP	1.408	0.790008	0.00660665	2.03628	0.940724	1.43689	-1.04733	1.92966	0.861405	-2.28923	-0.773011	1.2319	1.5752	1.7874	-0.755835	0.266664	-0.131401	-0.743057	1.15061	1.85373	-0.134635	0.327952	-0.626434	2
IGF2	-1.03868	1.67154	1.75607	-0.0393529	0.687182	0.0869644	-2.05157	0.0406761	0.16564	-2.09885	-0.914044	0.938237	0.625124	1.81431	-0.799742	1.07457	-0.478811	0.723745	1.70214	2.46186	1.31994	-0.339707	-0.75492	2
ADIPOQ	1.49988	1.0292	1.50538	-0.737058	-0.296978	0.135526	-0.805179	1.89796	0.441666	-0.293202	-1.36115	1.03113	-0.829704	0.597253	-1.4091	0.0885392	-0.00323635	-0.0205637	0.0449458	0.833119	0.848242	-0.566032	0.802083	2
TRH	2.30214	1.91517	-0.678537	-1.00985	-0.582324	-0.570677	-0.0826458	-0.870152	0.582202	-3.87508	2.26673	0.0563482	1.10607	-0.303264	-2.56985	-0.0341034	-0.61832	1.1636	0.598734	0.907684	0.542135	-0.745865	-0.482917	2
AGT	-1.48261	1.69966	1.04385	-1.49856	0.134525	0.982897	-0.115355	-1.5974	0.688993	-1.35743	1.3844	0.793147	0.525413	1.60511	-1.95047	-1.1776	-0.58472	0.455697	1.92319	0.474429	0.233856	-0.364586	0.429156	2
UCN3	0	-0.7291	2.35579	-1.44995	-0.792382	0.126692	-0.779911	-3.57563	-1.34304	1.33527	1.44918	-1.5073	0.580194	1.01902	-1.67513	-0.501409	2.24616	0.972904	1.98514	-0.147319	0.292523	1.97724	1.09632	3
CRH	-0.530521	-0.540101	2.60677	-0.420764	0.753869	1.32243	-0.65761	-0.385363	-0.819001	-0.365966	2.96218	0.863804	-0.908716	0.519329	-0.758768	-0.782917	-0.0194606	0	2.70976	-1.33544	0.430247	2.42662	-0.274585	3
CCK	-0.412831	-0.159133	1.93656	0.158752	-0.416052	1.25842	-0.759523	-1.24739	1.68481	0.267696	0.881797	0.884838	-0.908552	0.299895	-1.58429	0.339239	-0.80055	2.28849	-0.339679	-0.830083	0.619935	1.17244	-0.137197	3
PCSK1N	-0.486443	1.37491	0.829489	0.224271	-0.427697	1.66495	-2.01539	-1.62862	-0.856226	0.991318	-0.59564	0.263087	-1.94879	0.0161235	-0.934072	-0.34827	0.274322	-1.00011	-0.505664	1.45234	1.08835	0.974229	0.613174	3
CHGB	-2.72502	2.33306	2.68806	2.03152	1.6465	3.48321	-1.7859	0.384609	-0.808531	2.03405	-0.549946	1.07951	-0.593011	0.0333428	-0.693454	0.0923768	1.06638	-1.38466	0.470241	-0.188746	0.407465	0.840537	0.81172	3
KNG1	-0.347111	-1.35516	1.43229	-0.336113	-0.353435	2.44688	-1.20111	-0.530747	-0.963467	0.0471829	0.371342	0.498442	0.168546	-2.02904	-0.373977	-0.000627992	-0.00786447	0.430713	-0.344122	1.18466	-0.264742	1.53166	0.597913	3
NTS	0.51331	0.843665	-1.64416	0.028445	0.54205	0.0868819	-0.540633	-2.26741	0.529147	3.26368	-0.351061	3.47309	-1.3155	0.106426	-0.550116	-0.730502	-1.05916	-0.613462	0.290745	1.47935	-0.516662	0.84026	0.454365	3
DKK1	2.76531	-1.54514	-0.524769	0.877621	0.733053	4.69049	-0.316837	-1.77213	0.0923856	1.00218	-0.273008	5.24665	-1.45811	0.716523	1.41815	-0.863977	-0.523659	0.54519	1.82794	1.46254	-1.01836	0.31212	-1.12035	3
TAC1	-0.0700411	0.17902	-0.834996	1.27607	0.664547	1.24519	-0.47045	-1.85853	-0.701896	0.0185721	0.240256	1.19384	-0.277714	0.876503	-2.03881	-0.555419	1.20114	0.0116342	1.45649	0.258777	0.0410321	-1.89079	0.425042	3
NPY	-1.26305	0.481842	1.14665	-0.105127	-0.179036	2.87839	-0.0180947	-1.52789	-0.797056	0.76218	-0.635423	0.807841	-0.73903	2.10674	-0.799001	-1.01538	0.362934	0.703889	0.238196	-0.447708	-0.264854	0.335148	-0.65102	4
CGA	1.52874	0.224396	1.49801	0.493846	0.321306	2.76496	1.9729	-0.996521	-0.377486	3.38008	1.25701	0.491917	1.09893	2.21362	-0.399123	-0.62591	1.18157	0.84107	-0.880226	0.621315	0.516753	1.59244	1.04969	4
NPS	0	-0.00332954	0	1.35312	-1.1484	0.230711	0	-2.67009	-0.195314	1.15945	-0.757338	-0.00496378	-1.65495	1.62096	0.552736	0	0	0	0.303697	-0.419444	0	-0.280187	0	4
RLN2	0.525446	-1.81911	1.5935	-0.976732	-2.35751	2.09397	-0.0199041	-5.11201	-3.58098	-0.717204	-2.27711	-0.735563	-0.183151	-0.899387	-0.568209	0.007286	-0.882631	-1.03184	0.689959	-0.482736	-3.03013	-1.22218	0.125004	4
RLN1	-0.67216	-1.91567	1.4374	-2.29632	-1.14952	0.859111	0.347096	-4.30142	-1.90616	-1.42582	0.0951063	-0.735826	-1.57803	-0.503298	0.669896	-0.192857	-1.09554	-0.305716	-1.00653	-0.372667	-1.84957	-1.73335	0.0306984	4
PTH2	-0.013497	0.444054	-0.998225	1.35312	-0.0115512	2.15035	2.87095	-2.51986	1.94874	-0.0190776	2.21518	0.0890562	-1.66782	0.286901	0	-0.000509903	0	-3.19e-08	-0.412024	-0.978741	-0.00228829	-0.689199	1.06023	4
CALCB	-0.456833	0.48173	1.09139	-0.0037082	0.435941	3.14259	0.457467	-0.353972	0.505343	-2.09078	0.88205	-0.379445	-1.42248	1.13541	0.688699	-0.859969	-0.658884	-0.530568	-0.190206	0.0881102	0.191495	0.387612	1.25178	4
SST	0.83933	-0.778245	-0.676686	0.659579	0.914323	-1.71163	-1.88471	-2.61841	-0.538528	1.15945	3.02936	-1.32378	-0.551465	-1.23922	-0.982376	-0.29859	-0.197856	0.168617	-1.62576	0.44583	1.10561	1.53105	-0.846174	5
SERPI06	0.823581	-2.07421	-0.133589	0.882011	0.957841	0.0513023	-1.44681	-2.53341	-0.543377	-0.631617	0.795209	-2.22181	1.18493	-1.04045	0.631225	-0.00117984	-0.603715	-0.30438	0.356231	-0.143505	-0.162502	1.14226	1.40705	5
EDN2	-0.443616	-0.854426	-1.47851	-2.57141	0.679921	1.04922	-1.77485	-2.64731	-2.08166	1.46578	1.64071	1.00237	0.379254	0.300508	-0.199347	-0.0529044	-1.40913	0.807694	-0.301019	2.13728	0.120932	1.51509	0.434247	5
EDN1	-0.132093	-1.43656	0.0240283	-1.34343	-0.0862153	-0.995894	-1.47555	-3.63485	-0.0498242	2.60107	-0.287623	0.426195	1.36907	-0.30639	-0.226958	-1.10261	-0.392549	-0.887708	-0.179462	0.474003	0.167158	0.467374	0.880459	5
CALCA	1.72381	0.874018	0.125807	0.241768	-0.0604573	2.81779	-0.0556331	-1.12402	-0.310317	0.504443	0.982246	-1.22396	0.189681	1.27529	-0.813945	-0.569623	0.766115	-1.98599	0.111769	-0.150852	0.892732	1.62521	1.1018	5
ADM2	2.37288	0.112736	-0.856209	-0.19919	-0.397773	-0.377579	0.10617	-1.84152	-2.56195	-0.855176	1.81188	-1.90058	-1.17643	0.029194	-1.84598	-1.09101	-0.162628	-0.939873	1.66735	-0.167774	1.73762	1.58759	-0.905677	5
RLN3	-0.00311308	2.09755	-0.809923	0.103026	1.01044	-1.86659	-0.183837	-0.155391	0.0722911	1.72875	2.26297	-1.12015	-0.167111	1.97461	1.61748	-0.00062812	-0.00132682	-1.36e-08	0.330554	-0.876967	-0.838336	0	0.516379	5
CARTPT	-0.590002	-0.152746	1.70755	0.856141	0.742649	0.501452	-0.38143	0.0176544	-0.474336	0.63137	2.34427	-1.92624	0.791697	1.19496	0.657534	1.15981	-0.180273	-0.40858	0.15827	0.731476	-0.450176	0.287721	1.43119	5
NPPC	-0.142065	0.0250155	-0.812064	0.407793	1.16859	-1.5363	1.01944	0.463373	-0.67421	-0.586652	1.5065	0.0532043	-0.0593604	0.980502	-0.582083	0.191751	-0.816485	-0.0628136	3.03965	1.28032	0.561534	3.0994	0.622091	5
CSH2	-0.452555	-0.210141	0.121994	-0.578003	-0.00574989	-1.54607	-0.13095	1.1602	1.43392	0.609186	1.88974	0.0293218	0.947398	0.54362	0.927965	0	-0.000804723	0	0.75125	0.105892	1.09173	2.64924	-0.286567	5
POMC	-0.618484	0.475501	0.696076	1.70098	-1.15045	1.08112	-1.35337	0.0835857	-0.690836	0.344141	-1.95578	-0.582092	-0.430635	-0.933517	0.46961	-0.455209	-0.207064	2.0645	-1.44748	0.277292	-2.10853	0.440624	1.3717	6
OXT	-0.828382	-1.28124	2.03221	-0.680146	-0.234505	-0.42608	-1.10726	1.31351	-1.22703	0.618222	-0.195559	0.752459	0.877782	-0.307487	-0.034003	-0.0951123	-0.0355432	2.12488	-1.53571	0.664883	-0.542112	-1.15115	0.859765	6
PROK1	-1.12562	1.18773	0.714461	0.330965	0.0656812	0.549877	2.15504	0.300567	-1.4081	1.29627	-0.957531	0.855378	1.01133	-1.14691	-2.39195	-0.562378	-1.05769	0.712029	0.0135304	0.865248	0.164765	-0.185484	2.21708	6
PDYN	-0.600587	1.05687	2.19835	1.46791	1.21683	0.285936	0.720969	1.15868	-0.965307	1.99358	-0.743302	0.878933	-0.151789	-0.286015	-1.16287	-0.1743	-0.14913	1.76246	0.68148	-1.12659	-1.2336	0.314068	0.916877	6
SCT	2.57062	-1.38355	-2.39749	1.47039	1.81043	1.74771	-0.134336	1.13973	-1.02481	0.45317	-1.3088	0.855531	1.20099	0.770115	0.921765	-0.369844	-0.606059	1.05603	-1.84553	-1.45502	0.926905	-0.283175	0.294052	6
CORT	2.48718	-1.72622	-1.91976	-1.17193	-0.274828	-0.522149	0.810995	-0.269155	-2.04565	-0.711014	-1.94146	-0.0840792	-0.92239	0.358605	-0.0664857	-0.34175	-0.0969864	1.62285	-0.431379	-1.07561	-1.25221	-0.799254	0.462019	6
GPHA2	0.836081	-0.585636	-2.15578	0.564473	-1.32111	-0.926408	0.366301	0.372633	-1.92846	0.686488	0.400449	0.693177	-0.351607	-0.318865	0.445654	-0.027844	-0.879075	1.13243	-0.53789	-0.602666	1.1301	1.25095	-0.277652	6
NUCB1	-1.74422	-0.682541	-0.0641514	0.0316289	1.70643	0.875625	-0.737019	0.685771	-1.3735	1.02767	-2.1181	-1.84486	1.67786	1.73753	-0.429135	0.0505394	0.0340741	0.763819	-0.476478	-1.30711	3.25829	0.645654	1.37986	7
AVP	-1.15118	-1.12078	0.418122	3.79538	1.01423	0.0171122	-1.41926	1.40377	-0.169608	0.221713	-1.36912	0.293596	1.10746	0.871324	0	-0.000761304	-0.000751772	0	-0.430791	-0.385631	0.265074	0.519972	1.18074	7
RETN	0.723351	-0.881357	1.45395	0.148488	3.47258	3.17979	0.479924	2.69051	1.93465	-1.69059	-1.47388	-0.477636	2.27389	-0.544886	-0.0196535	0.379539	-0.184351	2.17129	-1.02803	-0.0632247	1.84645	-0.188867	-0.127171	7
NUCB2	-1.86314	0.302572	-1.01935	0.140214	1.84355	1.27024	0.379375	3.09669	2.03129	-3.5398	-0.308828	-1.54312	1.32187	-1.874	-0.560119	-0.659665	-0.556987	1.00726	-1.04702	-2.629	-0.00501682	-0.187603	0.99402	7
PNOC	-0.637674	-1.2303	-1.81112	-1.01325	0.87172	-2.54084	-0.0168128	1.48551	1.93226	1.27817	-1.2578	-1.13789	1.42479	-0.80302	-0.0189019	0.210549	-0.226653	0.637776	1.3039	-2.7877	0.0805965	1.17441	-0.508443	7
CBLN3	-1.09952	-0.530545	-0.593047	-0.235284	2.89647	-2.50471	1.53186	2.58073	1.47042	2.83579	-0.626245	-0.959333	0.989959	-0.0631291	-1.12319	-1.21818	0.0706872	1.11567	-1.1735	-1.4398	-0.59842	-2.47152	0.807532	7
GHRL	-0.521981	-0.00133944	-2.59188	-0.890188	-2.17059	-1.60802	1.41893	1.43995	-0.340736	-1.50477	-2.64886	-1.40767	0.771857	-0.478998	-0.704581	-0.69169	0.243583	1.91534	-1.14442	-1.78016	-1.15644	-0.877188	-0.119492	7
NXPH3	-0.594181	0.979903	0.674546	1.08521	-0.181569	0.67561	0.723624	-2.37351	0.748851	-0.0492917	-0.439807	-0.467702	1.06901	-1.00896	0.861313	-0.583435	0.601796	-0.244943	-1.59277	-1.18125	-0.624973	-1.06975	-0.0212095	8
CBLN4	-2.15336	2.38167	0.377486	0.301832	-0.176694	-0.829861	-1.03138	-0.540278	0.587953	-0.513442	-0.0347972	-0.0895807	1.34596	0.505667	-0.824564	-0.00128299	-0.859403	0.0621779	0.0928522	-1.53013	-1.48797	-1.74105	-0.504055	8
SCG3	-1.27903	0.0794792	-0.631024	2.46767	-1.13173	-0.853039	-0.237804	-0.681916	1.71713	0.286905	-0.0237914	0.419748	0.149262	0.514517	-0.352604	-0.567842	0.139236	1.19549	-0.313216	0.181151	-1.37669	1.5779	1.5798	8
CBLN1	-1.93402	0.352271	-0.687642	1.30296	-1.14055	-0.740237	-0.613232	-1.97009	1.99049	-1.43123	-1.50417	-0.514346	1.05644	-0.714131	0.469686	-0.079757	0.279881	-0.176326	-1.22067	0.214821	-1.45971	0.001595	0.39429	8
NPVF	-0.543198	0.968073	-0.00246617	1.35312	0.29224	-0.125761	0	0.215304	2.69172	1.15945	-0.17941	0.147157	1.60707	-0.831467	0	-0.000507789	-0.000887541	0	0.427396	1.05174	-0.00239335	-0.468404	1.58615	8
IGF1	-0.33785	2.81641	-2.21832	-0.180326	-0.492529	0.590912	0.580307	-1.29708	-0.393394	0.0010707	-2.20126	1.24099	2.35563	1.62847	0.132207	-0.0134533	-1.03336	-0.210892	-1.49933	1.22275	0.185198	-1.06589	1.00266	8
ADCYAP1	-1.22851	0.634238	-1.52406	0.4766	0.686169	-1.7713	-1.17391	-4.82355	1.13476	-0.736363	-2.43735	-1.6274	0.146691	1.91875	0.344696	-0.997364	-0.94806	-0.22788	-1.64754	1.38501	0.638873	-0.899551	1.24747	8
PTHLH	0.372595	0.329999	2.56563	1.61605	-0.475597	1.62187	3.22432	1.99951	3.36996	1.92608	1.2271	2.09384	-0.0262279	-1.00039	1.52366	-0.704945	-0.754151	-0.640638	0.019306	-0.586592	1.48357	1.39614	-0.833955	9
PRL	2.4134	0.127664	2.09254	-1.35827	-0.73746	-1.27784	0.424875	0.372518	2.85529	1.35706	-0.978727	0.945189	1.32749	-1.01699	0.335305	-0.042074	-0.00138353	-0.124016	-0.656953	0.307834	1.29251	-0.226092	-0.878253	9
TAC4	1.14868	0.368609	2.55695	-1.02174	-1.76692	0.926089	-0.876485	-2.01481	1.24945	-0.56311	0.252703	-1.92723	-0.226747	-0.90591	1.25254	-0.026464	-0.467091	-1.08383	0.438556	1.86481	-0.0817484	0.908214	-0.186505	9
PMCHL1	2.9215	0.0185158	1.65129	-0.0802011	-1.36636	-0.0549193	1.10652	0.369141	0.0565726	0.767032	-0.384288	-0.416083	0.015239	-1.26284	-0.00240618	-0.000558316	-0.0012696	0.0194686	0.85077	2.20425	-0.00240077	0.707683	-0.153115	9
HCRT	-1.66495	0.215397	2.16911	0.30039	1.19382	-0.961855	2.81223	0.0581725	-0.418806	-0.698488	-0.705225	-1.2105	0.4166	-1.86197	-0.852835	0.249267	-0.00170569	0.0897219	-0.910343	-0.0328912	-0.824903	0.0340302	-1.11615	9
APLN	-0.951449	0.345618	2.52761	0.807927	-0.18423	1.64445	2.41123	-2.54903	0.312937	-2.01788	-0.727098	1.20782	2.78811	-1.3894	-0.120916	0.303547	0.889098	-0.0300763	1.41306	1.61626	-0.123197	1.11131	-0.177702	9
VIP	0.323057	0.167215	0.192714	1.03296	0.965794	0.662138	-1.72286	-0.14674	-0.27545	1.98158	-0.99914	-0.112699	0.224928	-0.172432	-0.201225	-0.593253	-0.445429	-0.0667055	0.756885	-1.4221	-0.125293	-1.49173	-0.506712	9
AGRP	-0.0379211	-1.81159	1.70009	0.911948	2.01734	0.421035	-2.56751	0.426611	-1.94261	2.32215	1.09447	-0.619729	1.8499	-1.12337	0.561933	-0.886598	-0.175648	-0.335128	0.39141	-1.19277	2.99553	-0.475327	-0.494542	9
PROK2	0.913544	0.799772	2.15324	-0.109466	0.465286	0.220381	0.466055	0.472541	-1.44442	1.43334	0.184062	0.684294	1.43798	-0.330277	0.454758	-0.792013	-0.782756	-1.51793	0.791167	0.115555	1.68412	-1.27839	-1.0545	9
DKK3	0.700042	0.199232	1.77241	0.149305	2.86044	2.22529	-0.383184	-1.53448	-0.550244	0.0919981	-2.14024	0.28574	-0.63132	1.71545	1.22549	-0.510046	-0.440397	0.0451752	1.23581	0.67279	1.53805	-0.643549	-0.348866	9
INS	-0.165278	0.0187478	-0.570519	-0.0081969	1.22696	-0.991033	0	1.33065	1.798	1.36975	-0.846411	-0.0208941	-1.70763	-0.112423	-0.0533854	1.19379	-0.00148819	-0.00132499	3.16016	-0.0948678	0.24941	-0.639009	-0.113802	10
GRP	0.330892	0.758526	0.195769	0.588294	1.15215	0.96623	-1.04719	1.0615	1.2164	2.19011	-0.824757	-0.929112	-0.0798454	-0.606112	1.5527	-0.0183493	-0.0459913	0.707332	3.21295	0.411282	1.21457	0.695412	0.269447	10
SERPINI2	-1.54851	2.46594	-1.17493	-0.594356	-0.832722	-1.10024	2.71085	1.26559	-0.0199554	2.84681	-0.96297	-1.38969	-0.629611	-0.570375	1.18478	-0.000691453	-0.402107	-0.00126946	0.174447	1.17141	1.20695	-0.487077	0.190209	10
NMS	0	-0.00332954	0	-0.201457	0	-1.05725	0	-2.51986	-0.193676	0.599529	-0.757338	-0.00459606	-1.65601	0	0	0	0	0	2.08128	2.74777	0	-0.00513251	0	10
CBLN2	-0.348885	1.13505	0.442177	-1.02661	-0.116152	-3.11458	-0.221306	-3.15687	-0.878675	-0.784161	-1.53201	0.0264778	-0.735094	-0.35008	-0.151277	-0.554752	-1.27799	-1.29019	2.32279	4.43934	-1.52273	-0.373259	0.617515	10
PRLH	0	0.0670482	-0.041118	0.807286	0	-0.941965	-0.00140023	1.54824	-0.153588	1.15945	-0.758214	0.988852	-0.355344	-0.179132	-0.00241429	-0.00543222	2.01033	0	1.75368	1.65071	-0.00168975	-0.339704	1.74835	10
GPHB5	-0.0028032	1.09405	-0.00324564	1.35312	-0.0902918	0.935657	-0.00140023	0.593815	2.20306	-0.299364	-0.757338	4.35926	-1.15853	-0.759073	0	-0.000513328	0	0	0.211401	-0.615292	-0.00257923	1.88858	0	11
GHRH	-0.262483	1.22772	2.21732	0.998424	0.346163	0.0261092	0	-0.300164	3.84241	-1.3495	-0.464011	-0.0709124	-1.26353	-0.305579	-0.290047	-0.339004	-0.00104978	-0.136334	1.3688	-1.68063	-0.00191369	2.06241	0.471196	11
PMCH	0.512021	-0.724044	0.291353	-0.729177	0.0364317	2.10641	1.58789	2.1468	1.98681	0.6057	0.708295	0.972074	-2.21257	-1.94592	-0.129986	-0.00474693	-0.784059	-0.892458	1.06036	-2.44975	-1.24365	-0.370486	0.960843	11
ADM	0.46979	-0.489816	1.71176	0.393114	1.83337	2.0254	1.91257	-0.00698872	2.39224	1.10528	-0.193324	2.7063	-0.944091	-1.33708	-1.002	0.83493	-1.04433	0.303927	1.06243	0.789044	-0.561301	2.05655	2.0896	11
RETNLB	2.41257	-0.991604	0.578461	-0.954028	0	0.583679	1.79945	-0.82964	2.45517	1.15945	-0.782429	0.919708	-0.0511764	-0.381262	-1.08269	-0.000552989	-0.00113757	0.383849	2.4024	-0.496141	-0.00293364	1.37196	1.69301	11
MLN	2.40525	-0.00332954	0	-1.27679	-0.256117	-1.29576	0	-2.55937	1.798	0.250386	-0.546148	3.33661	-1.37065	-0.825248	-0.925445	-0.00146798	-0.000737348	0	0.955049	-0.340052	0.409094	-0.273747	1.36986	11
UTS2	3.45536	-0.310158	0.0888528	0.449836	2.19933	-1.30233	-0.228402	-1.18157	2.06402	1.2719	-0.383778	-0.883615	0.415523	0.0228139	-2.11116	-0.166507	-0.236144	-0.803311	1.09174	-1.98795	0.872043	0.430456	-0.024132	12
CSHL1	2.95173	-0.258601	-0.796611	1.38214	2.8896	-1.21551	-0.00140023	0.097202	0.810482	2.39394	-0.884047	-0.00963915	0.00116247	-0.00515034	0	0	-2.66e-08	0	-0.294653	1.26699	-0.282371	-0.0650369	1.40067	12
PENK	-0.143515	2.45826	-1.80303	-0.253787	1.21808	-1.64226	-0.0365142	-1.8375	3.5665	1.53122	-1.46654	-1.22344	-0.430333	0.7201	1.47575	-0.000761336	-0.440187	-1.39744	1.28669	-0.00221466	-0.095305	0.262229	-2.3229	12
DKK2	1.34352	-0.00806524	-0.681809	0.0457714	0.323278	0.000244614	-1.25283	-2.16341	2.76501	1.60689	-0.221675	0.148939	0.721989	1.63411	1.10664	0.771891	0.232655	0.341003	-0.150557	-0.287817	-0.317189	-0.312099	-1.20436	12
SERPI011	-0.58881	0.210427	-0.446137	-0.299337	0.623528	0.806909	-0.00143541	1.20863	1.69456	-0.390377	1.12952	-1.02282	0.454477	-0.6052	-0.835078	-0.0241705	0.466638	0.917005	0.891647	-0.978409	1.33755	0.403078	2.02495	13
CHGA	-1.10639	2.45225	-0.0402724	1.21193	0.683121	1.47724	-1.0683	4.18318	1.80919	0.933099	1.36813	0.357404	-0.528344	-0.916511	-0.88827	0.00100126	0.609852	-0.781655	0.329477	1.25419	0.216587	1.84633	2.63651	13
PTH	-1.63314	0.400436	2.56362	-0.259076	0.171246	0.337129	0.414564	2.87528	1.78288	0.0893525	2.08944	1.00968	0.412842	-3.08873	-1.15969	-0.000733649	-0.00103663	-0.00135558	-0.483536	-0.880566	-0.467619	-0.804563	-0.107916	13
KISS1	0.539625	-2.22406	1.73425	-0.438911	0.573346	2.53601	0.309273	3.54004	4.18931	-0.622632	1.04719	1.0897	0.96656	-1.93068	0.0347523	-0.000984901	-0.420605	1.53738	0.5917	0.0685989	0.525207	0.899529	1.66076	13
SCG2	-1.79317	2.01585	1.23462	0.677214	1.81914	2.01338	2.02505	2.48842	2.42026	1.78692	-1.18965	2.94071	-1.27745	1.4442	-0.165995	-1.30424	0.721346	-0.634128	0.830588	-0.994379	1.60769	1.33916	0.847965	13
0MPT	-0.196665	1.51029	0.066955	-0.255828	1.66337	1.35935	1.01257	3.31907	1.45474	1.31523	-0.129584	-0.429917	-0.235615	1.50176	1.66875	-0.492722	-0.212674	-0.888793	0.13186	-2.6027	0.784003	1.3489	1.54302	13
INSL3	-2.89356	-1.59081	-2.86214	0.285343	3.06862	-0.968822	1.19434	3.97718	1.02605	-1.26718	-1.42576	0.88903	-1.34113	-0.177941	0.351958	-0.203093	-0.272662	-0.344725	-0.596471	-1.48514	0.61768	0.00704095	0.599875	13
SCG5	-0.313271	0.44647	2.2061	0.806479	2.04073	2.28808	3.2755	3.73449	0.509102	2.21657	0.668523	0.874158	0.88028	1.49516	-0.0308981	-0.199952	1.00601	-0.435287	-0.437144	1.04815	-1.20102	0.0231369	-0.038383	13
GALP	-0.650591	-1.09359	-0.675925	-0.269028	-0.163674	0.150567	3.56482	0.676849	-0.265672	-0.713776	1.17654	0.248716	-0.187682	0.098178	-0.0561116	0	-0.00102122	-0.675942	-0.235493	2.06881	-0.00191483	-0.708409	0.959407	13
PYY	2.81418	-1.14857	-0.351734	0.339999	1.6415	0.912905	-0.406405	1.17634	0.820624	-1.30094	0.699939	2.04153	0.848359	-0.556841	-1.62308	0.734586	-0.581978	0.47746	0.896352	0.23417	-0.554848	0.473139	0.408749	14
PPY	1.26283	0.0492296	-0.0448908	0.203718	1.52929	-0.433372	1.35348	2.13575	0.643836	-0.602733	-1.37095	1.13153	1.59824	0.342811	-0.271355	-0.118451	-0.111962	-0.264	0.639201	1.35454	1.17522	-0.370161	-0.936093	14
NXPH4	2.90477	1.32909	-1.19492	0.371831	2.08842	0.555269	1.05356	1.14012	3.36551	0.0429503	0.285947	0.168674	-0.906468	0.989081	-0.76239	0.922931	-0.867828	-0.0496079	2.0238	-0.236508	-0.220244	1.70022	-0.601079	14
ACBD7	2.99982	0.37571	-2.30521	1.03592	-0.827174	0.13708	1.73724	2.87185	2.94529	-1.2794	-0.295289	-0.155967	-0.702969	0.646676	0.330201	0.758518	-0.103864	0.942734	0.983883	1.02996	-0.76056	1.51892	-0.170682	14
NPPA	2.48175	-0.980586	2.42029	0.26672	-0.926161	-0.338498	0.227583	1.42732	-0.0668578	-0.0228806	-1.76955	0.888805	0.799911	-1.00766	-1.54943	-1.46215	-0.129502	1.365	1.8162	-1.08891	0.530573	0.214385	0.801499	14
EDN3	1.35473	-0.111992	0.262778	-1.05692	-2.23809	-0.269215	0.261061	0.343775	-1.22564	-2.01107	-0.327129	-1.52584	0.338504	-0.025814	-2.43755	0.133419	-1.19903	0.870493	3.48263	-2.29975	0.213492	-0.978201	-0.940471	14
UCN	-0.0122147	-1.51792	-0.476499	0.727132	0.0871546	0.842272	0.651222	4.87356	1.86576	1.0516	-0.32546	-0.692495	0.947517	0.541251	-0.833886	0.614984	0.398837	0.0444421	-0.380803	-1.51253	-0.171787	-0.202688	0.511572	15
GH2	0.413013	0.0482034	1.31294	2.62462	0	0.198711	0	3.76776	1.98016	1.29705	2.16936	-0.698362	0.444449	-0.344181	-0.215148	0	-0.000893312	-0.157946	1.60444	-0.970128	-0.00233625	2.45941	0.315303	15
UBL5	-1.48725	-2.06211	-0.380947	1.33866	-0.735546	0.0479408	0.726135	1.74256	0.964735	1.67782	-0.598596	-0.24557	-1.90335	-1.14156	-0.658812	-0.955337	-0.260236	1.936	-1.29124	-0.0480777	-1.48283	1.24419	0.0956439	15
NPPB	0.65322	-0.098875	0.552899	1.65803	0.656238	1.55874	0.305481	3.49934	0.127894	1.93417	1.19737	0.730461	-0.952221	-0.0439895	0.105372	-0.0294218	0.119761	1.71872	0.264328	0.00903604	1.22633	2.61185	1.35954	15
TAC3	1.96096	0.615484	-0.160189	0.102907	0.882275	-1.24508	-0.843982	3.64704	0.763826	1.27214	0.338334	-0.76974	0.0608643	0.495741	-1.32755	-0.823055	0.969128	0.601326	0.363065	0.425265	-0.731243	0.476213	0.555951	15
GNRH2	-0.678026	0.245502	0.237872	-0.120451	0.130264	-0.207142	0.346666	2.10832	-0.201455	0.981067	-1.30202	-1.79352	-0.560572	0.66062	-1.78268	-0.0163516	-0.0256335	-0.144816	-0.151916	-0.0796662	-1.18934	0.75006	1.18981	15
UCN2	2.92857	0.136782	1.03439	-0.164892	0.156314	-0.949667	2.57877	8.16979	1.75845	0.876221	0.699142	3.76465	0.145518	-2.89293	1.6793	-0.00126482	-1.26314	0.826238	-0.746871	1.07281	2.47768	0.611542	-0.715888	15
DBI	2.34606	-1.75775	-0.484132	-0.537929	-0.647891	-0.686037	1.15749	4.61249	0.709279	-0.594089	1.22624	-0.91348	-1.89856	-1.47392	0.214597	-0.617365	-2.17486	-0.06594	-1.3647	-1.75496	-1.14241	0.787508	1.85096	15
NPFF	2.64108	-1.63853	-1.28866	1.04608	-0.70649	-1.73468	0.845799	4.43782	0.114067	-0.158232	-1.37149	-1.5964	-1.98957	0.485564	-0.702318	0.0916879	0.157988	1.28098	-0.103753	0.126857	-0.66116	-0.439416	-0.636459	15
GNRH1	1.18727	-2.25015	-1.17431	-0.504709	-0.21885	-2.94287	1.25483	4.56939	0.0535319	-0.778973	-0.524518	-0.145354	-1.21439	-0.497336	-1.1471	0.0416984	0.69895	0.88585	1.48144	-1.09745	-1.41425	-1.12539	0.0755367	15
NPB	1.60119	-1.85897	0.202817	0.193588	0.302405	-1.86003	0.513836	2.78197	0.707605	-0.625083	-1.07196	0.550538	0.194436	-0.352001	-0.622732	-0.305105	0.403615	0.788344	0.350439	0.685633	0.852073	-0.259523	-0.00127724	15
LHB	3.78391	-1.33757	1.12208	1.74316	0.913306	0.169666	-0.934279	5.71216	-0.846918	0.228202	0.597668	0.382682	-0.601572	-0.0761202	0.542122	-0.162891	0.809202	1.41236	1.13705	4.89446	0.0327425	0.79883	0.218505	15
NPW	2.25037	1.16955	0.257496	0.512073	-1.17135	-0.299261	-0.31841	2.84011	0.105944	-0.190068	1.17275	-0.186748	-0.496698	0.71516	-1.35129	-0.989709	0.0120889	1.43314	1.69665	1.91124	0.492778	0.779063	-0.292872	15
NMU	3.92165	-0.316017	-1.34269	1.23282	-0.921679	0.638805	0.940743	3.80638	0.166042	0.55701	1.0544	1.96405	-1.20829	1.75673	0.432441	-0.0130581	-0.749841	-0.295001	2.08448	1.7495	-0.585914	1.45758	-1.08733	15
VGF	2.14669	0.0245243	0.14346	1.47711	2.35019	2.08269	1.70427	3.0004	0.630732	1.35585	0.678108	2.98824	-1.17302	0.794273	-0.0219874	-0.200757	-0.150927	1.66087	0.845621	0.655446	1.8668	1.58676	0.926563	16
GIP	1.71164	1.90563	1.79219	3.55103	1.94738	0.354792	0.497717	3.08382	0.470233	1.15945	-0.523058	2.15656	-1.38507	-0.242806	-0.698382	-0.193473	0	0.662728	-2.44931	-0.675627	-0.0418517	-0.535625	0.609077	16
CGB2	2.16846	-0.751876	0.108851	1.02944	-0.664015	1.00772	0.312929	2.22469	0.479124	2.19064	-0.459284	0.562023	-0.836219	-0.491151	1.02078	0.730534	-0.0051922	-0.178927	-0.279818	1.04292	-0.445028	0.773624	0.109981	16
IAPP	3.3773	-0.578078	0.395771	0.325979	-2.37887	2.25382	-0.0016495	1.30073	1.02617	1.86951	0.485282	2.33804	-0.766874	0.430531	0.105637	-0.00162113	-0.0306147	0.621777	-1.37873	0.366826	-0.00216688	-0.372844	-0.37714	16
SERPI012	0.389538	1.1749	-0.258016	-0.296221	-0.287036	0.0360701	-0.00161905	1.19399	0.135317	-0.247987	2.10151	1.93964	-0.411854	-0.83817	0.56582	-0.000513328	-0.00252442	-0.807859	0.382538	0.584752	-0.0409858	0.207334	1.54619	16
GCG	2.03804	0.634936	-0.0039242	0.485599	0.161933	-0.953538	1.86977	1.56475	-0.015061	1.15945	2.28586	2.8964	-1.16441	0.0977136	-0.0889669	-0.000925654	-0.142175	0.197823	2.15527	0.75325	-0.14796	-0.627972	1.87051	16
